# Supplementary material for: Blood transcriptional correlates of BCG-induced protection against tuberculosis in rhesus macaques
Source: Cell Rep Med. 2023 Jun 29;4(7):101096. doi: 10.1016/j.xcrm.2023.101096 (PMC10394165; doi:10.1016/j.xcrm.2023.101096)
Supplement: Table S1. List of genes in i.v. BCG-induced modules, related to Figure 1C [file mmc2.xlsx]

## Sheet: Table S1
Table S1. List of genes in IV BCG-induced modules, related to Figure 1C. N/A, not assigned.
Gene stable ID	Gene name	moduleID
ENSMMUG00000000123	NHSL1	M1
ENSMMUG00000000144	TSPAN17	M1
ENSMMUG00000000170	SAMD9	M1
ENSMMUG00000000227	MYH7B	M1
ENSMMUG00000000311	JSRP1	M1
ENSMMUG00000000335	TRIM5	M1
ENSMMUG00000000338	TRIM22	M1
ENSMMUG00000000378	SHROOM4	M1
ENSMMUG00000000419	ARHGAP26	M1
ENSMMUG00000000443	ARSF	M1
ENSMMUG00000000469	LIPM	M1
ENSMMUG00000000470	ANKRD22	M1
ENSMMUG00000000556	HAPLN3	M1
ENSMMUG00000000572	MITD1	M1
ENSMMUG00000000662	GBP3	M1
ENSMMUG00000000663	GBP7	M1
ENSMMUG00000000681	CLMN	M1
ENSMMUG00000000687	ETV7	M1
ENSMMUG00000000729	CFB	M1
ENSMMUG00000000754	DMXL2	M1
ENSMMUG00000000757	RNF114	M1
ENSMMUG00000000769	NLRC5	M1
ENSMMUG00000000803	STAT2	M1
ENSMMUG00000000808	MCHR2	M1
ENSMMUG00000000838	AGRN	M1
ENSMMUG00000000870	TLR5	M1
ENSMMUG00000000880	SCIN	M1
ENSMMUG00000000902	PLA1A	M1
ENSMMUG00000000951	ITGB2	M1
ENSMMUG00000000972	TNK2	M1
ENSMMUG00000001016	APOBEC3H	M1
ENSMMUG00000001043	PRUNE2	M1
ENSMMUG00000001050	APOL6	M1
ENSMMUG00000001154	NUDT16	M1
ENSMMUG00000001332	UBE2L6	M1
ENSMMUG00000001387	PAK1	M1
ENSMMUG00000001535	GRHL1	M1
ENSMMUG00000001537	APOL2	M1
ENSMMUG00000001569	IFI44L	M1
ENSMMUG00000001608	PLCE1	M1
ENSMMUG00000001611	RICTOR	M1
ENSMMUG00000001633	GSDMD	M1
ENSMMUG00000001635	ZNF703	M1
ENSMMUG00000001656	EDDM3B	M1
ENSMMUG00000001680	TANK	M1
ENSMMUG00000001731	GFPT2	M1
ENSMMUG00000001817	HES4	M1
ENSMMUG00000001876	PIK3AP1	M1
ENSMMUG00000001880	DDX60	M1
ENSMMUG00000001918	TMEM165	M1
ENSMMUG00000002001	TSTD1	M1
ENSMMUG00000002025	VRK2	M1
ENSMMUG00000002091	SAMHD1	M1
ENSMMUG00000002146	SCLT1	M1
ENSMMUG00000002192	CLEC7A	M1
ENSMMUG00000002206	PMP22	M1
ENSMMUG00000002217	ALPL	M1
ENSMMUG00000002266	MPO	M1
ENSMMUG00000002296	MSR1	M1
ENSMMUG00000002340	DOCK7	M1
ENSMMUG00000002350	IFI44	M1
ENSMMUG00000002376	SCARF1	M1
ENSMMUG00000002377	RILP	M1
ENSMMUG00000002533	PIBF1	M1
ENSMMUG00000002569	PML	M1
ENSMMUG00000002607	SNTB1	M1
ENSMMUG00000002617	PHF21A	M1
ENSMMUG00000002658	DRD4	M1
ENSMMUG00000002849	SGSH	M1
ENSMMUG00000002850	SLC26A11	M1
ENSMMUG00000002853	CORO2A	M1
ENSMMUG00000002894	DOCK4	M1
ENSMMUG00000002940	ATXN1	M1
ENSMMUG00000002990	NFKB2	M1
ENSMMUG00000003036	GMIP	M1
ENSMMUG00000003138	P2RY6	M1
ENSMMUG00000003272	USP18	M1
ENSMMUG00000003400	BIRC2	M1
ENSMMUG00000003403	TMEM123	M1
ENSMMUG00000003456	GPC4	M1
ENSMMUG00000003468	GADD45B	M1
ENSMMUG00000003498	WHAMM	M1
ENSMMUG00000003540	PPM1L	M1
ENSMMUG00000003544	LACTB	M1
ENSMMUG00000003566	PSTPIP2	M1
ENSMMUG00000003611	LDLR	M1
ENSMMUG00000003629	PI4K2B	M1
ENSMMUG00000003634	DDX60L	M1
ENSMMUG00000003793	TOR1B	M1
ENSMMUG00000003834	BATF	M1
ENSMMUG00000003875	TAPBP	M1
ENSMMUG00000003956	IFNAR2	M1
ENSMMUG00000003987	FHAD1	M1
ENSMMUG00000004014	IRF7	M1
ENSMMUG00000004015	APOBEC3B	M1
ENSMMUG00000004024	CDHR5	M1
ENSMMUG00000004055	CD300LF	M1
ENSMMUG00000004083	GNB4	M1
ENSMMUG00000004084	GCH1	M1
ENSMMUG00000004148	MAFB	M1
ENSMMUG00000004175	TRPM2	M1
ENSMMUG00000004177	MYO7B	M1
ENSMMUG00000004179	LIMS2	M1
ENSMMUG00000004188	ACSL4	M1
ENSMMUG00000004224	PARP12	M1
ENSMMUG00000004290	NCOA7	M1
ENSMMUG00000004362	FCGR1A	M1
ENSMMUG00000004379	DUSP10	M1
ENSMMUG00000004434	ZCCHC2	M1
ENSMMUG00000004478	LPCAT2	M1
ENSMMUG00000004481	HARS1	M1
ENSMMUG00000004534	LRFN4	M1
ENSMMUG00000004571	KIAA1109	M1
ENSMMUG00000004666	IL4R	M1
ENSMMUG00000004749	PPARGC1B	M1
ENSMMUG00000004843	SCN1B	M1
ENSMMUG00000004893	SASH1	M1
ENSMMUG00000004930	MAP3K8	M1
ENSMMUG00000004974	TRIM21	M1
ENSMMUG00000004982	ACVRL1	M1
ENSMMUG00000005001	IFIT3	M1
ENSMMUG00000005183	KCNH6	M1
ENSMMUG00000005210	RPS6KC1	M1
ENSMMUG00000005255	TRAFD1	M1
ENSMMUG00000005312	GLRX	M1
ENSMMUG00000005314	ELL2	M1
ENSMMUG00000005317	ADAM28	M1
ENSMMUG00000005318	ADAMDEC1	M1
ENSMMUG00000005346	PHACTR2	M1
ENSMMUG00000005396	FAM53C	M1
ENSMMUG00000005447	GUCY1B1	M1
ENSMMUG00000005455	RNF213	M1
ENSMMUG00000005461	SMCHD1	M1
ENSMMUG00000005508	IFNGR2	M1
ENSMMUG00000005550	SLFN12	M1
ENSMMUG00000005613	STAT1	M1
ENSMMUG00000005634	RNASEL	M1
ENSMMUG00000005668	KMO	M1
ENSMMUG00000005732	LAP3	M1
ENSMMUG00000005790	TRIM25	M1
ENSMMUG00000005812	SORT1	M1
ENSMMUG00000005827	PNMA8A	M1
ENSMMUG00000005829	BST2	M1
ENSMMUG00000005861	PTPRJ	M1
ENSMMUG00000005959	GK	M1
ENSMMUG00000005980	GGT5	M1
ENSMMUG00000006070	HELZ2	M1
ENSMMUG00000006077	HDAC4	M1
ENSMMUG00000006164	TMEM51	M1
ENSMMUG00000006244	NUB1	M1
ENSMMUG00000006298	P2RX7	M1
ENSMMUG00000006315	ABHD6	M1
ENSMMUG00000006348	DENND1A	M1
ENSMMUG00000006397	PPA1	M1
ENSMMUG00000006441	OASL	M1
ENSMMUG00000006481	GNS	M1
ENSMMUG00000006507	TMEM62	M1
ENSMMUG00000006511	COMP	M1
ENSMMUG00000006550	ZC3HAV1	M1
ENSMMUG00000006568	BATF2	M1
ENSMMUG00000006609	MICB	M1
ENSMMUG00000006701	GSAP	M1
ENSMMUG00000006731	CECR2	M1
ENSMMUG00000006792	ARSB	M1
ENSMMUG00000006816	TRANK1	M1
ENSMMUG00000006829	DAPP1	M1
ENSMMUG00000006841	MYOF	M1
ENSMMUG00000006875	DTHD1	M1
ENSMMUG00000006929	ST3GAL4	M1
ENSMMUG00000006931	KIRREL3	M1
ENSMMUG00000007176	DYSF	M1
ENSMMUG00000007293	RAB34	M1
ENSMMUG00000007294	SEC24D	M1
ENSMMUG00000007340	IL18BP	M1
ENSMMUG00000007361	NRL	M1
ENSMMUG00000007365	PALLD	M1
ENSMMUG00000007402	KCNK7	M1
ENSMMUG00000007409	DSE	M1
ENSMMUG00000007428	GAS6	M1
ENSMMUG00000007505	GLOD5	M1
ENSMMUG00000007538	TRPM4	M1
ENSMMUG00000007578	SHTN1	M1
ENSMMUG00000007658	TBK1	M1
ENSMMUG00000007669	ISG20	M1
ENSMMUG00000007780	EIF4E3	M1
ENSMMUG00000007798	CLMP	M1
ENSMMUG00000007878	PTPN1	M1
ENSMMUG00000007917	CA4	M1
ENSMMUG00000008040	TNFSF13B	M1
ENSMMUG00000008100	IRF1	M1
ENSMMUG00000008101	SPATS2L	M1
ENSMMUG00000008191	FAM89A	M1
ENSMMUG00000008195	C10H20orf24	M1
ENSMMUG00000008196	ACO1	M1
ENSMMUG00000008203	RHOJ	M1
ENSMMUG00000008253	ZNF267	M1
ENSMMUG00000008378	MLKL	M1
ENSMMUG00000008442	SLC26A8	M1
ENSMMUG00000008485	RIPK1	M1
ENSMMUG00000008505	OAS2	M1
ENSMMUG00000008507	GBA	M1
ENSMMUG00000008557	ZNF618	M1
ENSMMUG00000008589	MADCAM1	M1
ENSMMUG00000008629	SEMA4D	M1
ENSMMUG00000008655	DRAP1	M1
ENSMMUG00000008785	ELF4	M1
ENSMMUG00000008869	TNFAIP3	M1
ENSMMUG00000008874	LIG4	M1
ENSMMUG00000008890	GTPBP2	M1
ENSMMUG00000008897	C1RL	M1
ENSMMUG00000008942	CNDP1	M1
ENSMMUG00000009007	TMEM60	M1
ENSMMUG00000009077	ADAP2	M1
ENSMMUG00000009187	CACNA1B	M1
ENSMMUG00000009195	PLEK	M1
ENSMMUG00000009222	PLEKHA4	M1
ENSMMUG00000009301	SLC22A4	M1
ENSMMUG00000009312	LTA4H	M1
ENSMMUG00000009339	STAMBPL1	M1
ENSMMUG00000009388	FBXL5	M1
ENSMMUG00000009439	STIM2	M1
ENSMMUG00000009460	NABP1	M1
ENSMMUG00000009602	XAF1	M1
ENSMMUG00000009650	HIRA	M1
ENSMMUG00000009674	ELANE	M1
ENSMMUG00000009739	MTHFD2	M1
ENSMMUG00000009818	NPY	M1
ENSMMUG00000009850	CASP4	M1
ENSMMUG00000009851	CASP5	M1
ENSMMUG00000009852	CASP1	M1
ENSMMUG00000009860	LRRC63	M1
ENSMMUG00000009937	PIPOX	M1
ENSMMUG00000010066	MERTK	M1
ENSMMUG00000010082	SLFN5	M1
ENSMMUG00000010093	CTSH	M1
ENSMMUG00000010197	SLA	M1
ENSMMUG00000010213	GLIPR2	M1
ENSMMUG00000010274	FAM111A	M1
ENSMMUG00000010314	HERC6	M1
ENSMMUG00000010315	SAMD4A	M1
ENSMMUG00000010316	HERC5	M1
ENSMMUG00000010436	TMEM106A	M1
ENSMMUG00000010453	FOLR2	M1
ENSMMUG00000010563	MGAT5	M1
ENSMMUG00000010565	DIP2B	M1
ENSMMUG00000010578	PLD4	M1
ENSMMUG00000010601	SLC43A3	M1
ENSMMUG00000010705	STAT5A	M1
ENSMMUG00000010707	STAT3	M1
ENSMMUG00000010740	PSMA4	M1
ENSMMUG00000010761	DPYS	M1
ENSMMUG00000010927	TNFAIP6	M1
ENSMMUG00000010956	SOCS1	M1
ENSMMUG00000010982	RTN4RL2	M1
ENSMMUG00000011043	ERAP2	M1
ENSMMUG00000011074	TMEM255A	M1
ENSMMUG00000011252	MICU2	M1
ENSMMUG00000011274	P4HA1	M1
ENSMMUG00000011293	MAMU-DOB	M1
ENSMMUG00000011301	PSMB8	M1
ENSMMUG00000011304	PSMB9	M1
ENSMMUG00000011338	SLAMF8	M1
ENSMMUG00000011367	BUD23	M1
ENSMMUG00000011386	GIMAP4	M1
ENSMMUG00000011454	IFI6	M1
ENSMMUG00000011573	CMTR1	M1
ENSMMUG00000011584	CHD7	M1
ENSMMUG00000011694	FKBP9	M1
ENSMMUG00000011695	NT5C3A	M1
ENSMMUG00000011716	RTN2	M1
ENSMMUG00000011766	ARL11	M1
ENSMMUG00000011905	TNFRSF21	M1
ENSMMUG00000012009	ARHGAP31	M1
ENSMMUG00000012043	PRSS55	M1
ENSMMUG00000012071	DHX8	M1
ENSMMUG00000012178	CALCOCO2	M1
ENSMMUG00000012185	ATF3	M1
ENSMMUG00000012197	SP110	M1
ENSMMUG00000012199	SP140	M1
ENSMMUG00000012207	NOD2	M1
ENSMMUG00000012235	CD274	M1
ENSMMUG00000012249	OAF	M1
ENSMMUG00000012275	TDRD7	M1
ENSMMUG00000012310	CFLAR	M1
ENSMMUG00000012363	PSMB3	M1
ENSMMUG00000012366	CTNND1	M1
ENSMMUG00000012442	DDX58	M1
ENSMMUG00000012462	PSME1	M1
ENSMMUG00000012473	PSME2	M1
ENSMMUG00000012474	RNF31	M1
ENSMMUG00000012480	REC8	M1
ENSMMUG00000012600	TRIB3	M1
ENSMMUG00000012601	RBCK1	M1
ENSMMUG00000012618	SERPING1	M1
ENSMMUG00000012710	CXHXorf21	M1
ENSMMUG00000012782	OAS1	M1
ENSMMUG00000013007	RTP4	M1
ENSMMUG00000013014	IL1RN	M1
ENSMMUG00000013024	STOM	M1
ENSMMUG00000013087	C20H16orf46	M1
ENSMMUG00000013102	TRPM6	M1
ENSMMUG00000013115	GFAP	M1
ENSMMUG00000013189	TENT4A	M1
ENSMMUG00000013220	CYBB	M1
ENSMMUG00000013303	ALDH1A1	M1
ENSMMUG00000013407	ADAMTS1	M1
ENSMMUG00000013460	RAB8B	M1
ENSMMUG00000013466	TTC39B	M1
ENSMMUG00000013476	PHF11	M1
ENSMMUG00000013490	TRIM6	M1
ENSMMUG00000013501	CD68	M1
ENSMMUG00000013519	SDC3	M1
ENSMMUG00000013556	SPTLC2	M1
ENSMMUG00000013601	MED17	M1
ENSMMUG00000013610	ETV5	M1
ENSMMUG00000013635	CLCN4	M1
ENSMMUG00000013698	CLEC6A	M1
ENSMMUG00000013722	CHGB	M1
ENSMMUG00000013831	ASRGL1	M1
ENSMMUG00000013835	DHRS9	M1
ENSMMUG00000013841	PARP8	M1
ENSMMUG00000013865	WARS1	M1
ENSMMUG00000014038	XRN1	M1
ENSMMUG00000014071	FLOT1	M1
ENSMMUG00000014073	ALPK1	M1
ENSMMUG00000014076	AFF1	M1
ENSMMUG00000014090	CHD1	M1
ENSMMUG00000014130	ALDH3A2	M1
ENSMMUG00000014153	RELB	M1
ENSMMUG00000014163	TICAM1	M1
ENSMMUG00000014203	PARVG	M1
ENSMMUG00000014232	ATG3	M1
ENSMMUG00000014245	HRH2	M1
ENSMMUG00000014260	CCRL2	M1
ENSMMUG00000014261	LTF	M1
ENSMMUG00000014293	PLA2G4C	M1
ENSMMUG00000014370	ETV6	M1
ENSMMUG00000014398	NINJ1	M1
ENSMMUG00000014519	NBN	M1
ENSMMUG00000014526	MUSTN1	M1
ENSMMUG00000014558	JAK2	M1
ENSMMUG00000014591	LIG1	M1
ENSMMUG00000014592	ZSWIM9	M1
ENSMMUG00000014603	NGFR	M1
ENSMMUG00000014723	KPTN	M1
ENSMMUG00000014727	NAPA	M1
ENSMMUG00000014755	DHX58	M1
ENSMMUG00000014873	TOR1AIP1	M1
ENSMMUG00000014896	ICAM1	M1
ENSMMUG00000014925	FAM216B	M1
ENSMMUG00000014926	EPSTI1	M1
ENSMMUG00000015050	CPEB3	M1
ENSMMUG00000015056	BATF3	M1
ENSMMUG00000015087	IRF2	M1
ENSMMUG00000015114	TICAM2	M1
ENSMMUG00000015132	LGALS8	M1
ENSMMUG00000015149	IL15RA	M1
ENSMMUG00000015291	STARD8	M1
ENSMMUG00000015302	HK1	M1
ENSMMUG00000015323	STN1	M1
ENSMMUG00000015324	SLK	M1
ENSMMUG00000015329	MX1	M1
ENSMMUG00000015332	TMPRSS2	M1
ENSMMUG00000015477	LMTK2	M1
ENSMMUG00000015508	SLC8A1	M1
ENSMMUG00000015589	TIFA	M1
ENSMMUG00000015590	SIAH2	M1
ENSMMUG00000015688	POU5F1	M1
ENSMMUG00000015814	FMR1	M1
ENSMMUG00000015857	LRRK2	M1
ENSMMUG00000015877	GBE1	M1
ENSMMUG00000015948	MGST3	M1
ENSMMUG00000015968	CMPK2	M1
ENSMMUG00000015969	RSAD2	M1
ENSMMUG00000015999	IFI35	M1
ENSMMUG00000016093	ADAR	M1
ENSMMUG00000016114	CNP	M1
ENSMMUG00000016149	EMB	M1
ENSMMUG00000016183	PRSS21	M1
ENSMMUG00000016245	ZNRF1	M1
ENSMMUG00000016329	TNFRSF14	M1
ENSMMUG00000016381	PARP9	M1
ENSMMUG00000016387	ADM	M1
ENSMMUG00000016388	FRRS1	M1
ENSMMUG00000016422	MVP	M1
ENSMMUG00000016448	DLGAP4	M1
ENSMMUG00000016503	LINS1	M1
ENSMMUG00000016544	PSMA6	M1
ENSMMUG00000016548	CASP12	M1
ENSMMUG00000016575	SP100	M1
ENSMMUG00000016628	HELB	M1
ENSMMUG00000016631	GRIP1	M1
ENSMMUG00000016671	GPR84	M1
ENSMMUG00000016736	RNF115	M1
ENSMMUG00000016823	LPP	M1
ENSMMUG00000016838	CHD5	M1
ENSMMUG00000016856	OGFR	M1
ENSMMUG00000016872	EFEMP1	M1
ENSMMUG00000016880	SLC39A8	M1
ENSMMUG00000017008	GIMAP2	M1
ENSMMUG00000017055	DIPK2A	M1
ENSMMUG00000017115	IDI1	M1
ENSMMUG00000017245	P2RY14	M1
ENSMMUG00000017252	SPATA20	M1
ENSMMUG00000017260	GPR65	M1
ENSMMUG00000017261	GALC	M1
ENSMMUG00000017287	PATL1	M1
ENSMMUG00000017366	TRIM56	M1
ENSMMUG00000017425	MBOAT1	M1
ENSMMUG00000017435	SCG3	M1
ENSMMUG00000017471	KCTD14	M1
ENSMMUG00000017533	IFIT1	M1
ENSMMUG00000017534	IFIT5	M1
ENSMMUG00000017541	CUL1	M1
ENSMMUG00000017548	LPIN2	M1
ENSMMUG00000017563	CETP	M1
ENSMMUG00000017781	NMI	M1
ENSMMUG00000017929	DNPEP	M1
ENSMMUG00000017933	DES	M1
ENSMMUG00000017991	PDCD1LG2	M1
ENSMMUG00000018011	SPHK1	M1
ENSMMUG00000018138	SHFL	M1
ENSMMUG00000018245	EPHA2	M1
ENSMMUG00000018260	PODXL	M1
ENSMMUG00000018265	PRR5L	M1
ENSMMUG00000018273	PARP11	M1
ENSMMUG00000018282	IL17RC	M1
ENSMMUG00000018322	FCN3	M1
ENSMMUG00000018384	SMAD1	M1
ENSMMUG00000018390	KCNMA1	M1
ENSMMUG00000018743	USP25	M1
ENSMMUG00000018791	MOCOS	M1
ENSMMUG00000018925	TGM2	M1
ENSMMUG00000018950	METTL4	M1
ENSMMUG00000018973	RHBDF2	M1
ENSMMUG00000018978	N4BP1	M1
ENSMMUG00000019092	IL15	M1
ENSMMUG00000019148	VTN	M1
ENSMMUG00000019151	SLC46A1	M1
ENSMMUG00000019159	PTK2B	M1
ENSMMUG00000019177	GALNT3	M1
ENSMMUG00000019184	ANKFY1	M1
ENSMMUG00000019216	PHACTR4	M1
ENSMMUG00000019221	HEXD	M1
ENSMMUG00000019291	DPYSL3	M1
ENSMMUG00000019304	IDO1	M1
ENSMMUG00000019418	EPB41L3	M1
ENSMMUG00000019441	SLC12A7	M1
ENSMMUG00000019443	STX11	M1
ENSMMUG00000019454	DYNLT1	M1
ENSMMUG00000019577	GLA	M1
ENSMMUG00000019591	KCNH7	M1
ENSMMUG00000019606	CGAS	M1
ENSMMUG00000019662	LGALS3BP	M1
ENSMMUG00000019679	ATG5	M1
ENSMMUG00000019731	DPYSL5	M1
ENSMMUG00000019760	KPNB1	M1
ENSMMUG00000019813	NBEAL2	M1
ENSMMUG00000019825	UBE2D1	M1
ENSMMUG00000019838	PDE8A	M1
ENSMMUG00000019869	SNX20	M1
ENSMMUG00000019981	CASZ1	M1
ENSMMUG00000020000	ATP6V1B2	M1
ENSMMUG00000020016	APOL4	M1
ENSMMUG00000020023	MR1	M1
ENSMMUG00000020036	SP1	M1
ENSMMUG00000020059	GRIPAP1	M1
ENSMMUG00000020131	SRC	M1
ENSMMUG00000020134	TCF7L1	M1
ENSMMUG00000020147	CSRNP1	M1
ENSMMUG00000020149	CHMP5	M1
ENSMMUG00000020157	GBP6	M1
ENSMMUG00000020177	MS4A4A	M1
ENSMMUG00000020183	TRIL	M1
ENSMMUG00000020228	RUFY4	M1
ENSMMUG00000020374	NFKBIA	M1
ENSMMUG00000020431	EPS8	M1
ENSMMUG00000020547	PARP15	M1
ENSMMUG00000020560	LPGAT1	M1
ENSMMUG00000020571	EBPL	M1
ENSMMUG00000020608	ABCA1	M1
ENSMMUG00000020612	VCPIP1	M1
ENSMMUG00000020644	CHRDL2	M1
ENSMMUG00000020698	ADCY4	M1
ENSMMUG00000020725	RIPK2	M1
ENSMMUG00000020726	DPYD	M1
ENSMMUG00000020756	C1QC	M1
ENSMMUG00000020799	BID	M1
ENSMMUG00000020803	SAMD9L	M1
ENSMMUG00000020862	DIAPH2	M1
ENSMMUG00000020903	CXCL10	M1
ENSMMUG00000020914	STBD1	M1
ENSMMUG00000020980	UBA7	M1
ENSMMUG00000021051	TNIP1	M1
ENSMMUG00000021074	RASGEF1B	M1
ENSMMUG00000021078	ATP1B1	M1
ENSMMUG00000021080	BLZF1	M1
ENSMMUG00000021185	VWA3B	M1
ENSMMUG00000021259	CGN	M1
ENSMMUG00000021337	UBQLN3	M1
ENSMMUG00000021401	PRDM1	M1
ENSMMUG00000021447	TNFRSF1B	M1
ENSMMUG00000021560	C10H22orf23	M1
ENSMMUG00000021634	TNFAIP2	M1
ENSMMUG00000021690	C19H19orf12	M1
ENSMMUG00000021754	NLRC4	M1
ENSMMUG00000021755	PLSCR1	M1
ENSMMUG00000021762	TLR3	M1
ENSMMUG00000021802	KIF1A	M1
ENSMMUG00000021856	NCSTN	M1
ENSMMUG00000021881	LILRA6	M1
ENSMMUG00000021887	S100P	M1
ENSMMUG00000021909	TWIST2	M1
ENSMMUG00000022070	SIGLEC1	M1
ENSMMUG00000022203	PARP3	M1
ENSMMUG00000022223	TMEM121B	M1
ENSMMUG00000022246	PDLIM5	M1
ENSMMUG00000022247	OSTM1	M1
ENSMMUG00000022311	PLAC8	M1
ENSMMUG00000022451	PSMA2	M1
ENSMMUG00000022508	CREM	M1
ENSMMUG00000022569	PARP14	M1
ENSMMUG00000022588	ZBP1	M1
ENSMMUG00000022643	RO60	M1
ENSMMUG00000022674	SLC51A	M1
ENSMMUG00000022744	MBNL2	M1
ENSMMUG00000022752	ELOVL3	M1
ENSMMUG00000022799	TCF7L2	M1
ENSMMUG00000022822	TMEM164	M1
ENSMMUG00000022869	GM2A	M1
ENSMMUG00000022893	VWF	M1
ENSMMUG00000023008	BTN1A1	M1
ENSMMUG00000023056	CLCN5	M1
ENSMMUG00000023184	UNC93B1	M1
ENSMMUG00000023230	SNX10	M1
ENSMMUG00000023244	GUCY1A1	M1
ENSMMUG00000023248	STK38L	M1
ENSMMUG00000023275	MTF1	M1
ENSMMUG00000023304	GNG10	M1
ENSMMUG00000023307	SHOC1	M1
ENSMMUG00000023315	BCL2L14	M1
ENSMMUG00000023375	SREBF1	M1
ENSMMUG00000023415	LRMDA	M1
ENSMMUG00000023441	ASPHD2	M1
ENSMMUG00000023448	CNTLN	M1
ENSMMUG00000023574	C1GALT1C1	M1
ENSMMUG00000023604	ARMCX1	M1
ENSMMUG00000023610	TENT5A	M1
ENSMMUG00000023623	ZNFX1	M1
ENSMMUG00000023668	FBXO6	M1
ENSMMUG00000023679	TRIM26	M1
ENSMMUG00000023771	SAMSN1	M1
ENSMMUG00000023780	IFI27	M1
ENSMMUG00000023814	MAP3K13	M1
ENSMMUG00000028717	PTPRH	M1
ENSMMUG00000028733	RRAS	M1
ENSMMUG00000028736	HSD17B14	M1
ENSMMUG00000028952	STK3	M1
ENSMMUG00000029350	ERO1A	M1
ENSMMUG00000030983	UBQLNL	M1
ENSMMUG00000031024	LDHA	M1
ENSMMUG00000031124	HDHD5	M1
ENSMMUG00000031129	LRRN4CL	M1
ENSMMUG00000031282	TSPAN4	M1
ENSMMUG00000031286	IER5	M1
ENSMMUG00000031452	FMNL2	M1
ENSMMUG00000031493	RILPL2	M1
ENSMMUG00000032109	PTPRO	M1
ENSMMUG00000032180	RLF	M1
ENSMMUG00000032251	FBXO44	M1
ENSMMUG00000037458	ERP29	M1
ENSMMUG00000037522	EIF2AK2	M1
ENSMMUG00000037555	SLFN13	M1
ENSMMUG00000037727	HSD3B7	M1
ENSMMUG00000037980	CDKN1C	M1
ENSMMUG00000038018	PCGF5	M1
ENSMMUG00000038222	SMTNL1	M1
ENSMMUG00000038363	AP5B1	M1
ENSMMUG00000038489	TFEC	M1
ENSMMUG00000039143	MICALL1	M1
ENSMMUG00000039346	APOBEC3F	M1
ENSMMUG00000039452	ODF3B	M1
ENSMMUG00000039972	STEAP3	M1
ENSMMUG00000040529	VSNL1	M1
ENSMMUG00000040817	IRF9	M1
ENSMMUG00000040935	MS4A7	M1
ENSMMUG00000041198	MRAS	M1
ENSMMUG00000041923	TRIM14	M1
ENSMMUG00000042021	ASAP3	M1
ENSMMUG00000042077	DRAM1	M1
ENSMMUG00000042320	CMKLR1	M1
ENSMMUG00000042368	SERPINB1	M1
ENSMMUG00000042504	APOBEC3A	M1
ENSMMUG00000042699	C1orf55	M1
ENSMMUG00000042707	ANGPTL6	M1
ENSMMUG00000043400	ATP13A1	M1
ENSMMUG00000043801	CXCL9	M1
ENSMMUG00000043912	C16orf86	M1
ENSMMUG00000043955	TREX1	M1
ENSMMUG00000044257	MX2	M1
ENSMMUG00000044497	C15orf48	M1
ENSMMUG00000044652	SIGLEC6	M1
ENSMMUG00000044949	RBM43	M1
ENSMMUG00000045105	PLAAT4	M1
ENSMMUG00000045351	IL-27alpha	M1
ENSMMUG00000045463	C3H21orf91	M1
ENSMMUG00000045482	G0S2	M1
ENSMMUG00000045654	TNLG1F	M1
ENSMMUG00000046629	LILRA1	M1
ENSMMUG00000046639	OAS3	M1
ENSMMUG00000047333	CCDC71L	M1
ENSMMUG00000048207	STX4	M1
ENSMMUG00000048630	LIF	M1
ENSMMUG00000048691	HAVCR2	M1
ENSMMUG00000048926	VMP1	M1
ENSMMUG00000049401	NUDT18	M1
ENSMMUG00000049493	NANS	M1
ENSMMUG00000049500	TREML2	M1
ENSMMUG00000049716	NANOS3	M1
ENSMMUG00000049822	MT2A	M1
ENSMMUG00000050192	PTRF	M1
ENSMMUG00000050209	RNF19B	M1
ENSMMUG00000050210	GPRIN2	M1
ENSMMUG00000050382	FAM241A	M1
ENSMMUG00000050418	SOD2	M1
ENSMMUG00000050757	ISG15	M1
ENSMMUG00000051397	DCUN1D3	M1
ENSMMUG00000051859	PYCARD	M1
ENSMMUG00000051919	BNIP5	M1
ENSMMUG00000052156	C15H9orf152	M1
ENSMMUG00000052500	CD300H	M1
ENSMMUG00000052508	CCL22	M1
ENSMMUG00000052559	ADRA1D	M1
ENSMMUG00000052633	C5H4orf33	M1
ENSMMUG00000053345	PIM2	M1
ENSMMUG00000053365	PAQR4	M1
ENSMMUG00000053525	MCL1	M1
ENSMMUG00000053865	RSPH9	M1
ENSMMUG00000054078	HIST2H3A	M1
ENSMMUG00000054098	SMPDL3A	M1
ENSMMUG00000054142	MT1E	M1
ENSMMUG00000054302	ATOX1	M1
ENSMMUG00000054840	ERP29	M1
ENSMMUG00000055187	BCL3	M1
ENSMMUG00000055568	FGL2	M1
ENSMMUG00000055964	CDKN1A	M1
ENSMMUG00000056004	TMSB10	M1
ENSMMUG00000056083	GPC1	M1
ENSMMUG00000056241	PLA2G15	M1
ENSMMUG00000056419	MT1X	M1
ENSMMUG00000056557	CLEC2B	M1
ENSMMUG00000056594	DTX3L	M1
ENSMMUG00000056618	LIPA	M1
ENSMMUG00000056768	KCNJ2	M1
ENSMMUG00000056789	VHL	M1
ENSMMUG00000056849	RMI2	M1
ENSMMUG00000056855	KCNJ15	M1
ENSMMUG00000056914	MAMU-A	M1
ENSMMUG00000057264	PPTC7	M1
ENSMMUG00000057552	HSH2D	M1
ENSMMUG00000057987	SCIMP	M1
ENSMMUG00000057995	RHOU	M1
ENSMMUG00000058033	PIM3	M1
ENSMMUG00000058073	BAZ1A	M1
ENSMMUG00000058122	VAMP5	M1
ENSMMUG00000058281	ITPRIPL2	M1
ENSMMUG00000058428	SOCS3	M1
ENSMMUG00000058486	C1QB	M1
ENSMMUG00000059038	HTR7	M1
ENSMMUG00000059288	CISH	M1
ENSMMUG00000059489	MOV10	M1
ENSMMUG00000059669	COP1	M1
ENSMMUG00000059881	WARS1	M1
ENSMMUG00000059923	LCAT	M1
ENSMMUG00000060077	SUCNR1	M1
ENSMMUG00000060380	GCNT1	M1
ENSMMUG00000060412	CD300A	M1
ENSMMUG00000060725	TMEM37	M1
ENSMMUG00000060797	B2M	M1
ENSMMUG00000061288	TRIM38	M1
ENSMMUG00000061602	OR52B6	M1
ENSMMUG00000061716	IL1B	M1
ENSMMUG00000061761	IFIT2	M1
ENSMMUG00000061804	ECHDC3	M1
ENSMMUG00000062089	RNF144B	M1
ENSMMUG00000062554	TMEM140	M1
ENSMMUG00000062582	PTX3	M1
ENSMMUG00000063131	MOB3C	M1
ENSMMUG00000063304	BAK1	M1
ENSMMUG00000063358	RAB20	M1
ENSMMUG00000063658	LRRN2	M1
ENSMMUG00000064297	IER3	M1
ENSMMUG00000064421	PMAIP1	M1
ENSMMUG00000064535	PSMB10	M1
ENSMMUG00000064586	FABP7	M1
ENSMMUG00000064807	NRN1	M1
ENSMMUG00000065127	INSL6	M1
ENSMMUG00000065244	POLB	M1
ENSMMUG00000000023	PTGER2	M2
ENSMMUG00000000032	CMTM2	M2
ENSMMUG00000000063	PPFIA4	M2
ENSMMUG00000000098	HHIPL1	M2
ENSMMUG00000000117	HCK	M2
ENSMMUG00000000130	CSGALNACT1	M2
ENSMMUG00000000164	PODXL2	M2
ENSMMUG00000000276	NACC2	M2
ENSMMUG00000000320	RENBP	M2
ENSMMUG00000000332	TGFBI	M2
ENSMMUG00000000377	TNFRSF1A	M2
ENSMMUG00000000413	SLC7A7	M2
ENSMMUG00000000431	MAB21L3	M2
ENSMMUG00000000439	SLC2A14	M2
ENSMMUG00000000468	LIPN	M2
ENSMMUG00000000591	PFKFB4	M2
ENSMMUG00000000610	TMEM8A	M2
ENSMMUG00000000707	APOBR	M2
ENSMMUG00000000857	ANXA4	M2
ENSMMUG00000000937	ADAMTS13	M2
ENSMMUG00000000985	PLCD1	M2
ENSMMUG00000000987	DLEC1	M2
ENSMMUG00000000990	ACAA1	M2
ENSMMUG00000000995	MYD88	M2
ENSMMUG00000001111	METRNL	M2
ENSMMUG00000001217	CASP7	M2
ENSMMUG00000001220	ADGRE1	M2
ENSMMUG00000001276	JAG2	M2
ENSMMUG00000001393	GNMT	M2
ENSMMUG00000001397	MCTP1	M2
ENSMMUG00000001427	MYH14	M2
ENSMMUG00000001612	SLC66A2	M2
ENSMMUG00000001641	NAPRT	M2
ENSMMUG00000001657	RNASE6	M2
ENSMMUG00000001686	SLC44A3	M2
ENSMMUG00000001908	NAV1	M2
ENSMMUG00000001992	FAM8A1	M2
ENSMMUG00000002003	USF1	M2
ENSMMUG00000002096	NAGK	M2
ENSMMUG00000002136	HTRA2	M2
ENSMMUG00000002138	LOXL3	M2
ENSMMUG00000002301	RAB11FIP5	M2
ENSMMUG00000002308	FPR3	M2
ENSMMUG00000002418	TLR6	M2
ENSMMUG00000002504	SPATA2L	M2
ENSMMUG00000002505	C16orf7	M2
ENSMMUG00000002653	HK3	M2
ENSMMUG00000002695	FFAR2	M2
ENSMMUG00000002700	SLC47A1	M2
ENSMMUG00000002709	GPRC5B	M2
ENSMMUG00000002797	JDP2	M2
ENSMMUG00000002952	LAMB2	M2
ENSMMUG00000003018	LY96	M2
ENSMMUG00000003084	CARD9	M2
ENSMMUG00000003139	ARHGEF17	M2
ENSMMUG00000003140	RELT	M2
ENSMMUG00000003214	RAB44	M2
ENSMMUG00000003364	BCL2A1	M2
ENSMMUG00000003401	TUT7	M2
ENSMMUG00000003499	SLC36A1	M2
ENSMMUG00000003506	SLC40A1	M2
ENSMMUG00000003572	NAMPT	M2
ENSMMUG00000003579	C1H1orf162	M2
ENSMMUG00000003665	PLBD1	M2
ENSMMUG00000003674	TREM1	M2
ENSMMUG00000003684	ATP8B4	M2
ENSMMUG00000003749	NT5C2	M2
ENSMMUG00000003768	SOAT1	M2
ENSMMUG00000003773	CEP19	M2
ENSMMUG00000003775	FCGR2B	M2
ENSMMUG00000003874	CTSD	M2
ENSMMUG00000003890	CYFIP1	M2
ENSMMUG00000003972	EHD1	M2
ENSMMUG00000004053	ZBTB7B	M2
ENSMMUG00000004189	FNDC3B	M2
ENSMMUG00000004339	RAB15	M2
ENSMMUG00000004386	SPAG1	M2
ENSMMUG00000004477	SLC19A1	M2
ENSMMUG00000004490	IFI16	M2
ENSMMUG00000004492	AIM2	M2
ENSMMUG00000004512	FCER1G	M2
ENSMMUG00000004559	KCND1	M2
ENSMMUG00000004659	FES	M2
ENSMMUG00000004677	AGTRAP	M2
ENSMMUG00000004703	RNF24	M2
ENSMMUG00000004785	CCDC149	M2
ENSMMUG00000004838	TNNI2	M2
ENSMMUG00000004851	FGD4	M2
ENSMMUG00000004901	SEMA4A	M2
ENSMMUG00000005007	SLC39A1	M2
ENSMMUG00000005150	CD163	M2
ENSMMUG00000005229	HIP1	M2
ENSMMUG00000005488	CORO1B	M2
ENSMMUG00000005545	OSM	M2
ENSMMUG00000005572	ALOX5AP	M2
ENSMMUG00000005688	JUNB	M2
ENSMMUG00000005722	ADGRE5	M2
ENSMMUG00000005792	PIK3R5	M2
ENSMMUG00000005832	CLEC1A	M2
ENSMMUG00000005946	NLRP3	M2
ENSMMUG00000006033	ADAM9	M2
ENSMMUG00000006088	KLF4	M2
ENSMMUG00000006102	ZNF503	M2
ENSMMUG00000006151	FPR2	M2
ENSMMUG00000006182	BAZ2B	M2
ENSMMUG00000006295	MMP19	M2
ENSMMUG00000006317	MILR1	M2
ENSMMUG00000006327	TNFSF12	M2
ENSMMUG00000006340	SLC6A6	M2
ENSMMUG00000006727	VDR	M2
ENSMMUG00000006784	CAPZA2	M2
ENSMMUG00000007037	UPP1	M2
ENSMMUG00000007093	LDLRAD3	M2
ENSMMUG00000007221	HMOX1	M2
ENSMMUG00000007230	PRKCD	M2
ENSMMUG00000007338	TXNIP	M2
ENSMMUG00000007354	NEK6	M2
ENSMMUG00000007586	NCF1	M2
ENSMMUG00000007603	CCDC88B	M2
ENSMMUG00000007633	LMO2	M2
ENSMMUG00000007742	KCNQ1	M2
ENSMMUG00000007773	SLCO4C1	M2
ENSMMUG00000007936	MSRB1	M2
ENSMMUG00000008007	MEGF11	M2
ENSMMUG00000008123	CDH26	M2
ENSMMUG00000008127	RAB11FIP4	M2
ENSMMUG00000008160	NCF4	M2
ENSMMUG00000008176	TMEM88	M2
ENSMMUG00000008183	RXRA	M2
ENSMMUG00000008218	ADAMTSL4	M2
ENSMMUG00000008302	DTWD2	M2
ENSMMUG00000008336	ACAD10	M2
ENSMMUG00000008340	TNFRSF8	M2
ENSMMUG00000008444	MAPK14	M2
ENSMMUG00000008531	FCAR	M2
ENSMMUG00000008666	PIK3CB	M2
ENSMMUG00000008709	CHIT1	M2
ENSMMUG00000008742	PGLYRP1	M2
ENSMMUG00000008853	LST1	M2
ENSMMUG00000008854	NCR3	M2
ENSMMUG00000008934	MARCKS	M2
ENSMMUG00000008987	LYZ	M2
ENSMMUG00000009045	RAB24	M2
ENSMMUG00000009046	PRELID1	M2
ENSMMUG00000009084	TM6SF1	M2
ENSMMUG00000009112	TLR4	M2
ENSMMUG00000009159	PXN	M2
ENSMMUG00000009198	BCL6	M2
ENSMMUG00000009228	CUEDC1	M2
ENSMMUG00000009277	C5AR2	M2
ENSMMUG00000009278	C5AR1	M2
ENSMMUG00000009282	SPATA6	M2
ENSMMUG00000009377	TRIM47	M2
ENSMMUG00000009384	IGFBP4	M2
ENSMMUG00000009481	TMLHE	M2
ENSMMUG00000009704	TMC4	M2
ENSMMUG00000009874	TBC1D8	M2
ENSMMUG00000009906	PLAU	M2
ENSMMUG00000009961	NIBAN2	M2
ENSMMUG00000009974	ITPK1	M2
ENSMMUG00000010078	SLC2A13	M2
ENSMMUG00000010114	RIN2	M2
ENSMMUG00000010121	SLC16A3	M2
ENSMMUG00000010134	ARHGEF5	M2
ENSMMUG00000010194	A4GALT	M2
ENSMMUG00000010226	MXD1	M2
ENSMMUG00000010277	DTX4	M2
ENSMMUG00000010329	SH2B2	M2
ENSMMUG00000010476	SOWAHD	M2
ENSMMUG00000010551	CLDN7	M2
ENSMMUG00000010655	CAMP	M2
ENSMMUG00000010669	HORMAD1	M2
ENSMMUG00000010670	CTSS	M2
ENSMMUG00000010702	EEPD1	M2
ENSMMUG00000010731	KIF13A	M2
ENSMMUG00000010734	CYP4F12	M2
ENSMMUG00000010784	TPCN2	M2
ENSMMUG00000010849	ARHGEF10L	M2
ENSMMUG00000010879	NADK	M2
ENSMMUG00000010886	SBNO2	M2
ENSMMUG00000010948	PLEKHO2	M2
ENSMMUG00000010978	S100A2	M2
ENSMMUG00000010981	SLC2A6	M2
ENSMMUG00000011023	PANX2	M2
ENSMMUG00000011130	TRIM36	M2
ENSMMUG00000011225	AQP9	M2
ENSMMUG00000011245	CRISPLD2	M2
ENSMMUG00000011309	ADPGK	M2
ENSMMUG00000011342	CFAP45	M2
ENSMMUG00000011513	VCAN	M2
ENSMMUG00000011556	CSF1R	M2
ENSMMUG00000011819	CHSY1	M2
ENSMMUG00000011845	HK2	M2
ENSMMUG00000011893	KIAA0513	M2
ENSMMUG00000011967	RFX2	M2
ENSMMUG00000012036	RBM47	M2
ENSMMUG00000012048	STING1	M2
ENSMMUG00000012144	SEMA6D	M2
ENSMMUG00000012321	FN1	M2
ENSMMUG00000012351	CSF2RB	M2
ENSMMUG00000012421	USP49	M2
ENSMMUG00000012436	ARHGEF11	M2
ENSMMUG00000012486	RARA	M2
ENSMMUG00000012535	MCEMP1	M2
ENSMMUG00000012547	NOD1	M2
ENSMMUG00000012720	ZCWPW1	M2
ENSMMUG00000012761	SIGLEC5	M2
ENSMMUG00000012762	ATP6AP2	M2
ENSMMUG00000012787	PAPL	M2
ENSMMUG00000012967	VSIR	M2
ENSMMUG00000012969	PSAP	M2
ENSMMUG00000012997	VMO1	M2
ENSMMUG00000013020	GSN	M2
ENSMMUG00000013049	FPR1	M2
ENSMMUG00000013050	HAS1	M2
ENSMMUG00000013099	PAPPA	M2
ENSMMUG00000013109	ST8SIA4	M2
ENSMMUG00000013232	CD63	M2
ENSMMUG00000013235	COL4A3	M2
ENSMMUG00000013236	SLC18B1	M2
ENSMMUG00000013283	CDHR2	M2
ENSMMUG00000013330	ENTPD3	M2
ENSMMUG00000013383	TOM1	M2
ENSMMUG00000013397	PRDX5	M2
ENSMMUG00000013414	WFS1	M2
ENSMMUG00000013434	ALOX5	M2
ENSMMUG00000013530	MS4A6A	M2
ENSMMUG00000013587	PLCD3	M2
ENSMMUG00000013625	ATP11A	M2
ENSMMUG00000013681	PLEKHO1	M2
ENSMMUG00000013703	CLEC4D	M2
ENSMMUG00000013799	ABCG4	M2
ENSMMUG00000013832	ABCB11	M2
ENSMMUG00000013876	IGSF6	M2
ENSMMUG00000013920	TREM2	M2
ENSMMUG00000013924	USHBP1	M2
ENSMMUG00000013966	LGMN	M2
ENSMMUG00000014011	IGFBP7	M2
ENSMMUG00000014047	BMX	M2
ENSMMUG00000014149	LYN	M2
ENSMMUG00000014169	EHBP1L1	M2
ENSMMUG00000014255	TLR8	M2
ENSMMUG00000014263	GPR137B	M2
ENSMMUG00000014277	ITPRID2	M2
ENSMMUG00000014301	NECTIN2	M2
ENSMMUG00000014326	MVD	M2
ENSMMUG00000014347	B3GNT8	M2
ENSMMUG00000014413	SSH2	M2
ENSMMUG00000014434	FGR	M2
ENSMMUG00000014471	BVES	M2
ENSMMUG00000014535	SLC15A3	M2
ENSMMUG00000014670	PYGL	M2
ENSMMUG00000014671	OGFRL1	M2
ENSMMUG00000015001	LIMK2	M2
ENSMMUG00000015054	ARAP1	M2
ENSMMUG00000015089	VNN1	M2
ENSMMUG00000015115	TENT5B	M2
ENSMMUG00000015147	BEST1	M2
ENSMMUG00000015262	RRAGD	M2
ENSMMUG00000015334	GSTO1	M2
ENSMMUG00000015391	CTSZ	M2
ENSMMUG00000015512	BAIAP2	M2
ENSMMUG00000015604	MYBPC3	M2
ENSMMUG00000015606	SPI1	M2
ENSMMUG00000015658	IGF2R	M2
ENSMMUG00000015690	ADGRG3	M2
ENSMMUG00000015785	AMPD3	M2
ENSMMUG00000015847	TLR2	M2
ENSMMUG00000015849	RNF175	M2
ENSMMUG00000015865	ARG2	M2
ENSMMUG00000015872	ZDHHC14	M2
ENSMMUG00000015885	MEGF9	M2
ENSMMUG00000015932	SSH3	M2
ENSMMUG00000015987	RIN1	M2
ENSMMUG00000015993	SIRPB2	M2
ENSMMUG00000016004	ACP3	M2
ENSMMUG00000016074	LFNG	M2
ENSMMUG00000016212	STK40	M2
ENSMMUG00000016271	CLEC5A	M2
ENSMMUG00000016273	MGAM	M2
ENSMMUG00000016274	ARSA	M2
ENSMMUG00000016391	EFHC2	M2
ENSMMUG00000016399	RGL1	M2
ENSMMUG00000016402	LHFPL2	M2
ENSMMUG00000016426	TTC16	M2
ENSMMUG00000016431	LONRF3	M2
ENSMMUG00000016442	QPCT	M2
ENSMMUG00000016508	C15H9orf72	M2
ENSMMUG00000016549	MMP9	M2
ENSMMUG00000016574	LILRB5	M2
ENSMMUG00000016577	LILRA5	M2
ENSMMUG00000016578	LILRA3	M2
ENSMMUG00000016579	SELL	M2
ENSMMUG00000016617	SERPINB2	M2
ENSMMUG00000016618	SERPINB10	M2
ENSMMUG00000016754	TLR1	M2
ENSMMUG00000016813	CD93	M2
ENSMMUG00000016814	THBD	M2
ENSMMUG00000016857	PTGS2	M2
ENSMMUG00000016914	DOK3	M2
ENSMMUG00000016938	GSDME	M2
ENSMMUG00000017053	DAPK1	M2
ENSMMUG00000017218	KIAA1549L	M2
ENSMMUG00000017246	LOXHD1	M2
ENSMMUG00000017296	SDCBP	M2
ENSMMUG00000017408	ZNF516	M2
ENSMMUG00000017546	EMILIN2	M2
ENSMMUG00000017633	HEBP1	M2
ENSMMUG00000017803	ESRRA	M2
ENSMMUG00000017922	PTGIR	M2
ENSMMUG00000017946	ROGDI	M2
ENSMMUG00000017969	MEFV	M2
ENSMMUG00000018057	UMODL1	M2
ENSMMUG00000018122	MEF2A	M2
ENSMMUG00000018178	MYO7A	M2
ENSMMUG00000018237	PLXNC1	M2
ENSMMUG00000018375	NOTCH2	M2
ENSMMUG00000018460	NCF2	M2
ENSMMUG00000018461	NOTCH4	M2
ENSMMUG00000018478	IRF5	M2
ENSMMUG00000018664	COL9A2	M2
ENSMMUG00000018855	CYTH4	M2
ENSMMUG00000018981	C19H19orf38	M2
ENSMMUG00000018984	BAHCC1	M2
ENSMMUG00000019005	TTYH3	M2
ENSMMUG00000019017	SNX32	M2
ENSMMUG00000019095	TBC1D24	M2
ENSMMUG00000019212	CTSB	M2
ENSMMUG00000019302	TNFSF10	M2
ENSMMUG00000019306	IDO2	M2
ENSMMUG00000019351	CXCR1	M2
ENSMMUG00000019398	BAALC	M2
ENSMMUG00000019469	PPP1R3D	M2
ENSMMUG00000019515	NIBAN1	M2
ENSMMUG00000019590	GCA	M2
ENSMMUG00000019690	SESTD1	M2
ENSMMUG00000019992	GRB10	M2
ENSMMUG00000020032	ANKRD2	M2
ENSMMUG00000020086	POR	M2
ENSMMUG00000020117	SEMA3B	M2
ENSMMUG00000020162	MKNK1	M2
ENSMMUG00000020173	BPI	M2
ENSMMUG00000020213	LTBR	M2
ENSMMUG00000020215	NAIP	M2
ENSMMUG00000020385	FAM49A	M2
ENSMMUG00000020426	SERPINA1	M2
ENSMMUG00000020434	CSF3R	M2
ENSMMUG00000020462	CD300E	M2
ENSMMUG00000020469	RASGRP4	M2
ENSMMUG00000020555	IQSEC2	M2
ENSMMUG00000020736	HACD1	M2
ENSMMUG00000020740	ATP6V1A	M2
ENSMMUG00000020913	SCARB2	M2
ENSMMUG00000020990	AGPAT2	M2
ENSMMUG00000021002	HIF1A	M2
ENSMMUG00000021062	CD177	M2
ENSMMUG00000021111	SIGLEC10	M2
ENSMMUG00000021164	WDFY3	M2
ENSMMUG00000021181	LRRC25	M2
ENSMMUG00000021243	ZBTB47	M2
ENSMMUG00000021329	NAV3	M2
ENSMMUG00000021330	KYNU	M2
ENSMMUG00000021357	ZBED3	M2
ENSMMUG00000021376	GAS2L1	M2
ENSMMUG00000021384	EPHX3	M2
ENSMMUG00000021399	RERE	M2
ENSMMUG00000021423	PLA2G4A	M2
ENSMMUG00000021628	CADM1	M2
ENSMMUG00000021787	STAC3	M2
ENSMMUG00000021804	ATG7	M2
ENSMMUG00000021825	SEMA7A	M2
ENSMMUG00000021932	ARHGAP27	M2
ENSMMUG00000022109	CD163L1	M2
ENSMMUG00000022218	ANXA3	M2
ENSMMUG00000022222	IL17RA	M2
ENSMMUG00000022275	AOAH	M2
ENSMMUG00000022562	IL1RAP	M2
ENSMMUG00000022603	ARHGAP42	M2
ENSMMUG00000022622	CHMP2A	M2
ENSMMUG00000022689	NFKBIE	M2
ENSMMUG00000022884	GLUL	M2
ENSMMUG00000022938	VASP	M2
ENSMMUG00000022978	IL6R	M2
ENSMMUG00000022994	SEC14L1	M2
ENSMMUG00000023018	RP2	M2
ENSMMUG00000023021	MAGIX	M2
ENSMMUG00000023033	ADAM8	M2
ENSMMUG00000023073	CCNJL	M2
ENSMMUG00000023188	ALDH3B1	M2
ENSMMUG00000023190	TCIRG1	M2
ENSMMUG00000023335	RNF13	M2
ENSMMUG00000023598	SNX2	M2
ENSMMUG00000023751	GRN	M2
ENSMMUG00000023767	NR2E1	M2
ENSMMUG00000023801	LCN2	M2
ENSMMUG00000028716	TMEM150B	M2
ENSMMUG00000028948	AZU1	M2
ENSMMUG00000029105	ATP6V0D1	M2
ENSMMUG00000029108	CMTM1	M2
ENSMMUG00000030888	C1QTNF12	M2
ENSMMUG00000031238	CCM2L	M2
ENSMMUG00000032156	C3AR1	M2
ENSMMUG00000032238	PADI4	M2
ENSMMUG00000032249	PLOD1	M2
ENSMMUG00000037540	H2AC20	M2
ENSMMUG00000037735	SRGN	M2
ENSMMUG00000038358	SLC37A2	M2
ENSMMUG00000038702	ZFP36	M2
ENSMMUG00000038998	P2RY13	M2
ENSMMUG00000039317	CREB5	M2
ENSMMUG00000039401	CD300C	M2
ENSMMUG00000040368	GPR141	M2
ENSMMUG00000041378	TG	M2
ENSMMUG00000041442	LILRAB	M2
ENSMMUG00000041731	TMEM86A	M2
ENSMMUG00000042148	PRIMA1	M2
ENSMMUG00000042245	MB21D2	M2
ENSMMUG00000043070	PILRA	M2
ENSMMUG00000043110	VSTM1	M2
ENSMMUG00000043124	FAM167B	M2
ENSMMUG00000043675	CITED4	M2
ENSMMUG00000044243	SIGLEC9	M2
ENSMMUG00000044324	ITGAM	M2
ENSMMUG00000044622	LILRA2	M2
ENSMMUG00000044778	S100A8	M2
ENSMMUG00000045219	CEBPB	M2
ENSMMUG00000045775	MPEG1	M2
ENSMMUG00000046099	C19orf81	M2
ENSMMUG00000046124	SLC2A3	M2
ENSMMUG00000047009	LILRB4	M2
ENSMMUG00000047845	GNA15	M2
ENSMMUG00000049227	IER5L	M2
ENSMMUG00000049301	DAGLA	M2
ENSMMUG00000049558	BRI3	M2
ENSMMUG00000049618	HMGN5	M2
ENSMMUG00000049735	AIF1	M2
ENSMMUG00000049850	PRRG4	M2
ENSMMUG00000050175	ZBTB34	M2
ENSMMUG00000050184	RETN	M2
ENSMMUG00000050219	DESI1	M2
ENSMMUG00000050246	EFHD2	M2
ENSMMUG00000050596	CST3	M2
ENSMMUG00000050623	PPP1R3B	M2
ENSMMUG00000050788	MAP3K11	M2
ENSMMUG00000050873	DNASE1L1	M2
ENSMMUG00000051020	ZNF467	M2
ENSMMUG00000051123	IGFBP6	M2
ENSMMUG00000051173	CLEC4A	M2
ENSMMUG00000051543	IFI30	M2
ENSMMUG00000051727	LTB4R	M2
ENSMMUG00000051916	RAB3D	M2
ENSMMUG00000052262	TMEM170B	M2
ENSMMUG00000052328	FAM20C	M2
ENSMMUG00000052526	RAB39A	M2
ENSMMUG00000052840	RAB31	M2
ENSMMUG00000052952	KCNE3	M2
ENSMMUG00000053526	CCDC36	M2
ENSMMUG00000053793	NFAM1	M2
ENSMMUG00000053844	IL13RA1	M2
ENSMMUG00000053869	TMEM169	M2
ENSMMUG00000053929	CYBA	M2
ENSMMUG00000053955	ADPRH	M2
ENSMMUG00000054404	SLC25A37	M2
ENSMMUG00000054816	IRAK3	M2
ENSMMUG00000055018	SUSD6	M2
ENSMMUG00000055446	CKAP4	M2
ENSMMUG00000055447	MDM2	M2
ENSMMUG00000056183	Mamu-DPA1	M2
ENSMMUG00000056458	GRINA	M2
ENSMMUG00000056461	COX6B2	M2
ENSMMUG00000056564	CDA	M2
ENSMMUG00000056675	CEBPE	M2
ENSMMUG00000056769	CCR1	M2
ENSMMUG00000056942	MN1	M2
ENSMMUG00000057257	RNF149	M2
ENSMMUG00000057345	CPPED1	M2
ENSMMUG00000057610	MGST1	M2
ENSMMUG00000057631	MTARC2	M2
ENSMMUG00000057759	RFK	M2
ENSMMUG00000057794	PRKCDBP	M2
ENSMMUG00000058189	HIST1H2BK	M2
ENSMMUG00000058241	LINGO3	M2
ENSMMUG00000058506	EREG	M2
ENSMMUG00000058672	HES1	M2
ENSMMUG00000058704	RGS19	M2
ENSMMUG00000058897	PEAK3	M2
ENSMMUG00000059959	FCN1	M2
ENSMMUG00000060016	ZNF697	M2
ENSMMUG00000060196	INHBB	M2
ENSMMUG00000061751	BASP1	M2
ENSMMUG00000061872	RAB7B	M2
ENSMMUG00000061899	GFOD1	M2
ENSMMUG00000062202	HLX	M2
ENSMMUG00000062426	IFNGR1	M2
ENSMMUG00000062571	STX3	M2
ENSMMUG00000063092	UBTD1	M2
ENSMMUG00000063947	OXER1	M2
ENSMMUG00000064294	CKLF	M2
ENSMMUG00000064796	S100A12	M2
ENSMMUG00000000002	TEDC2	M3
ENSMMUG00000000158	MCM2	M3
ENSMMUG00000000245	ASPM	M3
ENSMMUG00000000302	WDHD1	M3
ENSMMUG00000000719	SKA1	M3
ENSMMUG00000000966	TPX2	M3
ENSMMUG00000001254	TICRR	M3
ENSMMUG00000001511	KIF20A	M3
ENSMMUG00000002057	RRM2	M3
ENSMMUG00000002997	AURKB	M3
ENSMMUG00000003149	CDC20	M3
ENSMMUG00000003189	PPIF	M3
ENSMMUG00000003390	PRR11	M3
ENSMMUG00000003534	RNF157	M3
ENSMMUG00000003567	DLGAP5	M3
ENSMMUG00000003612	SPC24	M3
ENSMMUG00000003782	MELK	M3
ENSMMUG00000004046	TYMS	M3
ENSMMUG00000004214	PKMYT1	M3
ENSMMUG00000004257	BACE2	M3
ENSMMUG00000004266	KIF14	M3
ENSMMUG00000004579	RAD51	M3
ENSMMUG00000004755	CDC6	M3
ENSMMUG00000004896	CENPV	M3
ENSMMUG00000005358	CCNE2	M3
ENSMMUG00000005506	PARPBP	M3
ENSMMUG00000005602	MCM10	M3
ENSMMUG00000005700	BARD1	M3
ENSMMUG00000007197	BRCA2	M3
ENSMMUG00000007394	NEIL3	M3
ENSMMUG00000007477	KIFC1	M3
ENSMMUG00000007544	TROAP	M3
ENSMMUG00000007556	KNTC1	M3
ENSMMUG00000007612	LRP8	M3
ENSMMUG00000008941	TOP2A	M3
ENSMMUG00000009025	CDC25C	M3
ENSMMUG00000009027	BRIP1	M3
ENSMMUG00000010163	ARHGEF3	M3
ENSMMUG00000010176	DTL	M3
ENSMMUG00000010582	CDCA2	M3
ENSMMUG00000010603	ADA	M3
ENSMMUG00000010853	E2F8	M3
ENSMMUG00000010961	CLSPN	M3
ENSMMUG00000011832	E2F2	M3
ENSMMUG00000012276	ARHGAP11A	M3
ENSMMUG00000012681	NUSAP1	M3
ENSMMUG00000012705	UHRF1	M3
ENSMMUG00000013113	KIF18B	M3
ENSMMUG00000013378	EPOP	M3
ENSMMUG00000013494	EZH2	M3
ENSMMUG00000013506	PKP1	M3
ENSMMUG00000013613	KIF18A	M3
ENSMMUG00000013719	NCAPG2	M3
ENSMMUG00000013767	BIRC5	M3
ENSMMUG00000013780	DIAPH3	M3
ENSMMUG00000013940	KIF4A	M3
ENSMMUG00000014228	CDCA7	M3
ENSMMUG00000014708	CEP55	M3
ENSMMUG00000015189	RAD51AP1	M3
ENSMMUG00000015360	MCM4	M3
ENSMMUG00000015934	CENPA	M3
ENSMMUG00000016018	ESCO2	M3
ENSMMUG00000016019	PBK	M3
ENSMMUG00000016466	TP63	M3
ENSMMUG00000016560	SKA3	M3
ENSMMUG00000016686	BUB1B	M3
ENSMMUG00000016706	CHAF1A	M3
ENSMMUG00000016715	PIDD1	M3
ENSMMUG00000016848	SLCO4A1	M3
ENSMMUG00000017478	TESC	M3
ENSMMUG00000017608	C16orf95	M3
ENSMMUG00000017609	CTSL	M3
ENSMMUG00000017653	BUB1	M3
ENSMMUG00000017766	DEPDC1	M3
ENSMMUG00000018070	NCAPG	M3
ENSMMUG00000018137	MYBL2	M3
ENSMMUG00000018283	DHFR	M3
ENSMMUG00000018379	DEPDC1B	M3
ENSMMUG00000018726	KIF24	M3
ENSMMUG00000018767	CDCA5	M3
ENSMMUG00000018952	NDC80	M3
ENSMMUG00000019385	FOXM1	M3
ENSMMUG00000019773	CKAP2L	M3
ENSMMUG00000019861	CIT	M3
ENSMMUG00000019876	CDK1	M3
ENSMMUG00000020019	KIAA1614	M3
ENSMMUG00000020207	TTK	M3
ENSMMUG00000020341	SGO1	M3
ENSMMUG00000020463	SMC2	M3
ENSMMUG00000020594	GINS2	M3
ENSMMUG00000020954	CDC25A	M3
ENSMMUG00000021054	MCM5	M3
ENSMMUG00000021186	ANLN	M3
ENSMMUG00000021867	TK1	M3
ENSMMUG00000021904	CDC45	M3
ENSMMUG00000021929	KIF2C	M3
ENSMMUG00000022846	E2F7	M3
ENSMMUG00000023151	KIF15	M3
ENSMMUG00000023266	KIF11	M3
ENSMMUG00000023269	NCAPH	M3
ENSMMUG00000023550	E2F1	M3
ENSMMUG00000023591	ZGRF1	M3
ENSMMUG00000029603	PCLAF	M3
ENSMMUG00000029628	CCNB2	M3
ENSMMUG00000030035	CENPH	M3
ENSMMUG00000044121	MKI67	M3
ENSMMUG00000052913	SGO2	M3
ENSMMUG00000053972	SPC25	M3
ENSMMUG00000055808	OIP5	M3
ENSMMUG00000056072	HASPIN	M3
ENSMMUG00000060597	ZNF367	M3
ENSMMUG00000064761	CKS2	M3
ENSMMUG00000000024	PTGDR	M4
ENSMMUG00000000040	EGLN3	M4
ENSMMUG00000000268	FSD1	M4
ENSMMUG00000000381	IKZF2	M4
ENSMMUG00000000387	FRMD4B	M4
ENSMMUG00000000521	NTN4	M4
ENSMMUG00000000570	GABRP	M4
ENSMMUG00000000648	IL23R	M4
ENSMMUG00000000651	IL12RB2	M4
ENSMMUG00000000655	PAFAH2	M4
ENSMMUG00000000688	CD96	M4
ENSMMUG00000001051	MAP2K6	M4
ENSMMUG00000001060	RYR2	M4
ENSMMUG00000001083	GLYATL1B	M4
ENSMMUG00000001107	IGSF10	M4
ENSMMUG00000001134	CDKN2B	M4
ENSMMUG00000001291	SGCG	M4
ENSMMUG00000001319	MTHFD1	M4
ENSMMUG00000001405	PPP1R1B	M4
ENSMMUG00000001418	KLRG1	M4
ENSMMUG00000001505	KRT23	M4
ENSMMUG00000001519	KIR2DL4	M4
ENSMMUG00000001597	GZMA	M4
ENSMMUG00000001742	TGFBR3	M4
ENSMMUG00000001753	ITGA1	M4
ENSMMUG00000001872	ZDHHC2	M4
ENSMMUG00000001917	MATK	M4
ENSMMUG00000002134	RPS6KA3	M4
ENSMMUG00000002260	PRKCH	M4
ENSMMUG00000002338	HNRNPLL	M4
ENSMMUG00000002680	CSF1	M4
ENSMMUG00000002810	TOX2	M4
ENSMMUG00000002876	SLC27A2	M4
ENSMMUG00000002922	CRTAM	M4
ENSMMUG00000002933	NR1D1	M4
ENSMMUG00000002963	ARHGAP32	M4
ENSMMUG00000003237	ID2	M4
ENSMMUG00000003288	GPT2	M4
ENSMMUG00000003383	NXPH3	M4
ENSMMUG00000003402	MATN4	M4
ENSMMUG00000003435	TRPS1	M4
ENSMMUG00000003511	CLIC5	M4
ENSMMUG00000003524	CD8A	M4
ENSMMUG00000003615	NFE2L3	M4
ENSMMUG00000003685	ST8SIA1	M4
ENSMMUG00000003998	PPP1R12B	M4
ENSMMUG00000004103	COL11A1	M4
ENSMMUG00000004273	DOCK3	M4
ENSMMUG00000004321	LAMA3	M4
ENSMMUG00000004323	NCR1	M4
ENSMMUG00000004343	TTC39C	M4
ENSMMUG00000004346	CABYR	M4
ENSMMUG00000004347	ADTRP	M4
ENSMMUG00000005046	AJM1	M4
ENSMMUG00000005066	PPEF1	M4
ENSMMUG00000005068	GFI1	M4
ENSMMUG00000005170	UNC45B	M4
ENSMMUG00000005353	PDGFD	M4
ENSMMUG00000005357	MAST4	M4
ENSMMUG00000005417	IL2RB	M4
ENSMMUG00000005448	CD276	M4
ENSMMUG00000005601	OPTN	M4
ENSMMUG00000005610	PTPN4	M4
ENSMMUG00000005617	STAT4	M4
ENSMMUG00000005676	CCR6	M4
ENSMMUG00000005757	CST7	M4
ENSMMUG00000005775	PLAAT3	M4
ENSMMUG00000005873	DISP1	M4
ENSMMUG00000005905	PLCG1	M4
ENSMMUG00000006035	THBS1	M4
ENSMMUG00000006038	FSIP1	M4
ENSMMUG00000006061	SCUBE1	M4
ENSMMUG00000006215	STK39	M4
ENSMMUG00000006366	PIF1	M4
ENSMMUG00000006493	RASD1	M4
ENSMMUG00000006586	S1PR2	M4
ENSMMUG00000006655	MYRF	M4
ENSMMUG00000006847	RDM1	M4
ENSMMUG00000006850	LYZL6	M4
ENSMMUG00000006871	ARAP2	M4
ENSMMUG00000006967	LANCL3	M4
ENSMMUG00000007006	ZMYND10	M4
ENSMMUG00000007085	ZBTB16	M4
ENSMMUG00000007585	SH2D1A	M4
ENSMMUG00000007596	SEMA4C	M4
ENSMMUG00000007757	ESYT3	M4
ENSMMUG00000007973	POLQ	M4
ENSMMUG00000008093	STARD9	M4
ENSMMUG00000008158	CD247	M4
ENSMMUG00000008163	FGFBP2	M4
ENSMMUG00000008200	SLA2	M4
ENSMMUG00000008248	GALM	M4
ENSMMUG00000008376	KIAA1217	M4
ENSMMUG00000008381	FA2H	M4
ENSMMUG00000008384	SLC4A10	M4
ENSMMUG00000008387	DPP4	M4
ENSMMUG00000008430	CACNB3	M4
ENSMMUG00000008511	SH2D1B	M4
ENSMMUG00000008649	CTSW	M4
ENSMMUG00000008686	S1PR5	M4
ENSMMUG00000008710	PCDH1	M4
ENSMMUG00000008799	MAMU-F	M4
ENSMMUG00000008899	CLSTN3	M4
ENSMMUG00000008923	THY1	M4
ENSMMUG00000008926	LAPTM4B	M4
ENSMMUG00000008932	WDR63	M4
ENSMMUG00000008967	VANGL1	M4
ENSMMUG00000009096	TDRKH	M4
ENSMMUG00000009244	IL18R1	M4
ENSMMUG00000009246	IL18RAP	M4
ENSMMUG00000009456	KIR3DH	M4
ENSMMUG00000009504	C1QTNF1	M4
ENSMMUG00000009655	FANK1	M4
ENSMMUG00000009661	ADAM12	M4
ENSMMUG00000009820	TRPC3	M4
ENSMMUG00000009871	NPAS2	M4
ENSMMUG00000010139	ANGPT2	M4
ENSMMUG00000010180	PINX1	M4
ENSMMUG00000010273	FAM111B	M4
ENSMMUG00000010576	CEP170B	M4
ENSMMUG00000010716	ADAMTS7	M4
ENSMMUG00000010914	C18H18orf54	M4
ENSMMUG00000010917	SH2D2A	M4
ENSMMUG00000010996	JAK3	M4
ENSMMUG00000011042	CD70	M4
ENSMMUG00000011151	KCNK13	M4
ENSMMUG00000011305	TMTC2	M4
ENSMMUG00000011340	VSIG8	M4
ENSMMUG00000011373	PLEKHF1	M4
ENSMMUG00000011532	PIK3R1	M4
ENSMMUG00000011547	RTN4R	M4
ENSMMUG00000011557	PDGFRB	M4
ENSMMUG00000011575	CCDC167	M4
ENSMMUG00000011596	KCTD7	M4
ENSMMUG00000011607	NR4A2	M4
ENSMMUG00000011641	ADAM23	M4
ENSMMUG00000011670	PTK7	M4
ENSMMUG00000011713	LPXN	M4
ENSMMUG00000011719	SERPINB9	M4
ENSMMUG00000011745	TC2N	M4
ENSMMUG00000011980	ADGRG5	M4
ENSMMUG00000012069	TGFB3	M4
ENSMMUG00000012096	IL12RB1	M4
ENSMMUG00000012132	PDE4D	M4
ENSMMUG00000012138	RORC	M4
ENSMMUG00000012147	COL5A1	M4
ENSMMUG00000012192	EPB41L4A	M4
ENSMMUG00000012330	ADAMTS14	M4
ENSMMUG00000012449	SYTL2	M4
ENSMMUG00000012563	APBB2	M4
ENSMMUG00000012661	PDZRN3	M4
ENSMMUG00000013003	CEP78	M4
ENSMMUG00000013055	ME3	M4
ENSMMUG00000013165	SLC16A2	M4
ENSMMUG00000013260	MPP3	M4
ENSMMUG00000013394	JAKMIP2	M4
ENSMMUG00000013644	KCNK17	M4
ENSMMUG00000013679	ACOT11	M4
ENSMMUG00000013680	FAM151A	M4
ENSMMUG00000013962	DENND1B	M4
ENSMMUG00000014024	DCHS2	M4
ENSMMUG00000014028	TSHZ3	M4
ENSMMUG00000014052	CA5B	M4
ENSMMUG00000014361	THEM4	M4
ENSMMUG00000014381	GZMB	M4
ENSMMUG00000014432	PLAT	M4
ENSMMUG00000014521	RGS9	M4
ENSMMUG00000014713	PDE6C	M4
ENSMMUG00000015080	PIK3R3	M4
ENSMMUG00000015099	JAKMIP1	M4
ENSMMUG00000015190	GAB3	M4
ENSMMUG00000015293	CLEC2D	M4
ENSMMUG00000015299	KLRF1	M4
ENSMMUG00000015314	TSPAN15	M4
ENSMMUG00000015369	NKG7	M4
ENSMMUG00000015403	MCOLN2	M4
ENSMMUG00000015406	RASGEF1A	M4
ENSMMUG00000015419	GPR35	M4
ENSMMUG00000015442	STXBP6	M4
ENSMMUG00000015470	CD84	M4
ENSMMUG00000015601	SLAMF6	M4
ENSMMUG00000015634	CENPF	M4
ENSMMUG00000015689	ADGRG1	M4
ENSMMUG00000015804	PLEKHN1	M4
ENSMMUG00000015809	SLAMF1	M4
ENSMMUG00000015835	ZNF829	M4
ENSMMUG00000016277	EML4	M4
ENSMMUG00000016810	PAX6	M4
ENSMMUG00000017239	MED12L	M4
ENSMMUG00000017244	GPR171	M4
ENSMMUG00000017327	SLAMF7	M4
ENSMMUG00000017333	CD244	M4
ENSMMUG00000017421	TSPAN2	M4
ENSMMUG00000017427	ATP1A3	M4
ENSMMUG00000017640	GIMAP7	M4
ENSMMUG00000017762	CLNK	M4
ENSMMUG00000017806	CD109	M4
ENSMMUG00000017843	PHC1	M4
ENSMMUG00000017860	NPDC1	M4
ENSMMUG00000017894	ZBTB5	M4
ENSMMUG00000017992	MICU3	M4
ENSMMUG00000018147	TMEM237	M4
ENSMMUG00000018177	DAPK2	M4
ENSMMUG00000018192	RORA	M4
ENSMMUG00000018255	NFAT5	M4
ENSMMUG00000018274	FRMD6	M4
ENSMMUG00000018281	IL17RE	M4
ENSMMUG00000018292	SPRY2	M4
ENSMMUG00000018298	KLRD1	M4
ENSMMUG00000018305	KLRK1	M4
ENSMMUG00000018386	SH3RF2	M4
ENSMMUG00000018562	PER3	M4
ENSMMUG00000018580	DUSP16	M4
ENSMMUG00000018657	DOCK9	M4
ENSMMUG00000018684	KCNA3	M4
ENSMMUG00000018739	SPEF2	M4
ENSMMUG00000018763	PAK3	M4
ENSMMUG00000018872	SEMA3G	M4
ENSMMUG00000019045	ESR1	M4
ENSMMUG00000019194	SFMBT2	M4
ENSMMUG00000019294	CMA1	M4
ENSMMUG00000019327	SLC4A7	M4
ENSMMUG00000019450	TMEM181	M4
ENSMMUG00000019621	EED	M4
ENSMMUG00000019732	MAPRE3	M4
ENSMMUG00000019758	HCST	M4
ENSMMUG00000019897	VIPR1	M4
ENSMMUG00000019901	SEPTIN11	M4
ENSMMUG00000020009	ROR2	M4
ENSMMUG00000020072	MATN2	M4
ENSMMUG00000020102	CCL4L1	M4
ENSMMUG00000020171	GZMK	M4
ENSMMUG00000020221	DUPD1	M4
ENSMMUG00000020332	TRBV4-1	M4
ENSMMUG00000020465	PPP2R2B	M4
ENSMMUG00000020542	ZNF101	M4
ENSMMUG00000020575	SOS1	M4
ENSMMUG00000020633	SCAI	M4
ENSMMUG00000020951	NUAK1	M4
ENSMMUG00000020953	MICAL2	M4
ENSMMUG00000020996	NCALD	M4
ENSMMUG00000021292	GLT8D2	M4
ENSMMUG00000021496	KCNT1	M4
ENSMMUG00000021499	SAMD3	M4
ENSMMUG00000021672	LPIN1	M4
ENSMMUG00000021808	CRY1	M4
ENSMMUG00000021914	SPON1	M4
ENSMMUG00000022035	CDR2	M4
ENSMMUG00000022106	ACSM4	M4
ENSMMUG00000022185	OSR2	M4
ENSMMUG00000022225	CNTROB	M4
ENSMMUG00000022233	HEATR9	M4
ENSMMUG00000022262	TNIK	M4
ENSMMUG00000022263	MAMLD1	M4
ENSMMUG00000022369	TPD52	M4
ENSMMUG00000022496	DNTT	M4
ENSMMUG00000022523	AFAP1L2	M4
ENSMMUG00000022627	HLF	M4
ENSMMUG00000022677	GJB3	M4
ENSMMUG00000022789	LRP12	M4
ENSMMUG00000023132	DUSP8	M4
ENSMMUG00000023198	TET1	M4
ENSMMUG00000023326	EPAS1	M4
ENSMMUG00000023342	PAG1	M4
ENSMMUG00000023400	CPE	M4
ENSMMUG00000023451	CRYBA4	M4
ENSMMUG00000023569	IL10	M4
ENSMMUG00000023587	CXCR6	M4
ENSMMUG00000023677	TNFRSF25	M4
ENSMMUG00000031276	ZDBF2	M4
ENSMMUG00000031526	ZBTB38	M4
ENSMMUG00000032005	HEG1	M4
ENSMMUG00000032188	RHBDL2	M4
ENSMMUG00000032306	ZFYVE28	M4
ENSMMUG00000032424	CXCR3	M4
ENSMMUG00000037756	MAF	M4
ENSMMUG00000037816	SERPINB6	M4
ENSMMUG00000038587	PATE2	M4
ENSMMUG00000039169	NMUR1	M4
ENSMMUG00000039522	F2R	M4
ENSMMUG00000039792	TRAV1-1	M4
ENSMMUG00000039943	ADCY9	M4
ENSMMUG00000039980	COL5A3	M4
ENSMMUG00000040510	FOXD1	M4
ENSMMUG00000040524	RAB27B	M4
ENSMMUG00000042066	AKAP5	M4
ENSMMUG00000042135	TRDV3	M4
ENSMMUG00000042260	ENPP4	M4
ENSMMUG00000042630	RTP5	M4
ENSMMUG00000043342	LAIR1	M4
ENSMMUG00000043712	NUDT11	M4
ENSMMUG00000044047	KLRB1	M4
ENSMMUG00000044161	C10H20orf202	M4
ENSMMUG00000044653	CLDN4	M4
ENSMMUG00000045030	RPRML	M4
ENSMMUG00000045349	TRBV6-1	M4
ENSMMUG00000045966	GZMM	M4
ENSMMUG00000046155	TRPM8	M4
ENSMMUG00000046821	ZNF469	M4
ENSMMUG00000047061	EFCC1	M4
ENSMMUG00000047276	GIMAP6	M4
ENSMMUG00000048302	AGFG2	M4
ENSMMUG00000049268	CD3D	M4
ENSMMUG00000049387	PERP	M4
ENSMMUG00000049773	TRAV19	M4
ENSMMUG00000050151	PTMS	M4
ENSMMUG00000050165	ADAT2	M4
ENSMMUG00000051876	ENPP5	M4
ENSMMUG00000052649	CD2	M4
ENSMMUG00000052981	TRGV9	M4
ENSMMUG00000053545	PKDREJ	M4
ENSMMUG00000053816	TRBV23-1	M4
ENSMMUG00000054017	KCNA2	M4
ENSMMUG00000054796	CCL5	M4
ENSMMUG00000054889	GPR68	M4
ENSMMUG00000055383	CCR5	M4
ENSMMUG00000055443	GPR88	M4
ENSMMUG00000055898	ZBED2	M4
ENSMMUG00000055940	MSC	M4
ENSMMUG00000056408	IFNG	M4
ENSMMUG00000056699	BHLHE40	M4
ENSMMUG00000056970	CDC7	M4
ENSMMUG00000056975	SHISAL2A	M4
ENSMMUG00000056979	LAG3	M4
ENSMMUG00000057606	GPRIN3	M4
ENSMMUG00000057796	HCFC2	M4
ENSMMUG00000058198	C2CD4B	M4
ENSMMUG00000058224	SMKR1	M4
ENSMMUG00000058544	NAP1L5	M4
ENSMMUG00000059192	TMEM213	M4
ENSMMUG00000059649	TRGV10	M4
ENSMMUG00000059838	ADAM1	M4
ENSMMUG00000060028	TRBV24-1	M4
ENSMMUG00000060268	IRAK1BP1	M4
ENSMMUG00000060439	SLFN12L	M4
ENSMMUG00000061977	SPIRE1	M4
ENSMMUG00000061991	FAM110C	M4
ENSMMUG00000062353	C1H1orf21	M4
ENSMMUG00000062393	TRBV27	M4
ENSMMUG00000062394	CCR2	M4
ENSMMUG00000062832	CCL3	M4
ENSMMUG00000064030	EOMES	M4
ENSMMUG00000064111	IL18	M4
ENSMMUG00000064215	YPEL1	M4
ENSMMUG00000064708	PRF1	M4
ENSMMUG00000065134	FASLG	M4
ENSMMUG00000000102	TRIM60	M5
ENSMMUG00000000138	B9D1	M5
ENSMMUG00000000140	EPN2	M5
ENSMMUG00000000180	WNT7B	M5
ENSMMUG00000000196	NIBAN3	M5
ENSMMUG00000000296	STAC2	M5
ENSMMUG00000000368	TSPAN18	M5
ENSMMUG00000000382	SPAG16	M5
ENSMMUG00000000454	PDLIM1	M5
ENSMMUG00000000477	RAPGEF3	M5
ENSMMUG00000000515	SBK1	M5
ENSMMUG00000000711	TRPV1	M5
ENSMMUG00000000713	HEXIM2	M5
ENSMMUG00000000777	DST	M5
ENSMMUG00000000795	BEND6	M5
ENSMMUG00000000912	CD86	M5
ENSMMUG00000001002	SLC23A1	M5
ENSMMUG00000001245	ZNF532	M5
ENSMMUG00000001260	MS4A1	M5
ENSMMUG00000001297	CADM3	M5
ENSMMUG00000001341	HS3ST1	M5
ENSMMUG00000001409	CCDC187	M5
ENSMMUG00000001471	DLGAP1	M5
ENSMMUG00000001500	KRT10	M5
ENSMMUG00000001502	KRT12	M5
ENSMMUG00000001564	TMEM231	M5
ENSMMUG00000001616	PADI2	M5
ENSMMUG00000001702	SUGCT	M5
ENSMMUG00000001713	CDH20	M5
ENSMMUG00000001782	LINGO1	M5
ENSMMUG00000001837	STRA6	M5
ENSMMUG00000001849	IL5RA	M5
ENSMMUG00000001905	ATRNL1	M5
ENSMMUG00000001909	CUX2	M5
ENSMMUG00000001941	CXXC5	M5
ENSMMUG00000002150	RAMP2	M5
ENSMMUG00000002173	BEX1	M5
ENSMMUG00000002200	PPAP2B	M5
ENSMMUG00000002235	IGF1	M5
ENSMMUG00000002254	RHEX	M5
ENSMMUG00000002293	KLHL13	M5
ENSMMUG00000002361	PALM2AKAP2	M5
ENSMMUG00000002375	ZBTB32	M5
ENSMMUG00000002421	POLM	M5
ENSMMUG00000002422	AEBP1	M5
ENSMMUG00000002440	FAM3C	M5
ENSMMUG00000002535	DEPDC7	M5
ENSMMUG00000002537	ZSCAN9	M5
ENSMMUG00000002611	LARGE2	M5
ENSMMUG00000002768	NREP	M5
ENSMMUG00000002783	DRD5	M5
ENSMMUG00000002806	SLC9A3R2	M5
ENSMMUG00000002873	ITGBL1	M5
ENSMMUG00000002965	BRSK1	M5
ENSMMUG00000002974	ACP5	M5
ENSMMUG00000002987	RAPGEF5	M5
ENSMMUG00000003003	CCDC88A	M5
ENSMMUG00000003061	CCDC80	M5
ENSMMUG00000003081	GPSM1	M5
ENSMMUG00000003108	TPSD1	M5
ENSMMUG00000003221	DENND5B	M5
ENSMMUG00000003244	POU2AF1	M5
ENSMMUG00000003372	SRPK3	M5
ENSMMUG00000003373	TLR10	M5
ENSMMUG00000003581	TMIGD3	M5
ENSMMUG00000003586	ZNF366	M5
ENSMMUG00000003598	TRIM7	M5
ENSMMUG00000003622	CNTD2	M5
ENSMMUG00000003683	CD40	M5
ENSMMUG00000003718	TLE1	M5
ENSMMUG00000003721	KLF15	M5
ENSMMUG00000003833	RASSF6	M5
ENSMMUG00000003842	PLA2G4B	M5
ENSMMUG00000003850	COL11A2	M5
ENSMMUG00000003894	ZNF385C	M5
ENSMMUG00000004042	FCRLA	M5
ENSMMUG00000004063	ARHGAP22	M5
ENSMMUG00000004116	SLC45A3	M5
ENSMMUG00000004150	BEX4	M5
ENSMMUG00000004178	NOX1	M5
ENSMMUG00000004259	PROX2	M5
ENSMMUG00000004409	ZNF608	M5
ENSMMUG00000004535	IGLV3-9	M5
ENSMMUG00000004563	PLXNA2	M5
ENSMMUG00000004706	IGSF9	M5
ENSMMUG00000004707	SLAMF9	M5
ENSMMUG00000004788	MAN1C1	M5
ENSMMUG00000005177	PLK2	M5
ENSMMUG00000005179	CGNL1	M5
ENSMMUG00000005190	GNB3	M5
ENSMMUG00000005252	SULT4A1	M5
ENSMMUG00000005489	GPR152	M5
ENSMMUG00000005519	CPA3	M5
ENSMMUG00000005791	PIK3R6	M5
ENSMMUG00000005835	AOX2	M5
ENSMMUG00000006039	GPR176	M5
ENSMMUG00000006086	PLEKHH3	M5
ENSMMUG00000006090	CCR10	M5
ENSMMUG00000006091	CNTNAP1	M5
ENSMMUG00000006248	WDR86	M5
ENSMMUG00000006380	E2F5	M5
ENSMMUG00000006416	FAM155B	M5
ENSMMUG00000006431	CAPN12	M5
ENSMMUG00000006437	CA8	M5
ENSMMUG00000006590	RSPH6A	M5
ENSMMUG00000006704	ZAR1	M5
ENSMMUG00000006758	CYP27A1	M5
ENSMMUG00000006880	CD19	M5
ENSMMUG00000006912	FZD10	M5
ENSMMUG00000007142	SNX9	M5
ENSMMUG00000007235	COL4A5	M5
ENSMMUG00000007479	PNOC	M5
ENSMMUG00000007481	OBSL1	M5
ENSMMUG00000007588	TUBB6	M5
ENSMMUG00000007696	PDIA5	M5
ENSMMUG00000007794	DSCAML1	M5
ENSMMUG00000007811	PACSIN1	M5
ENSMMUG00000007842	RAB30	M5
ENSMMUG00000007960	SYNGR3	M5
ENSMMUG00000008056	THNSL2	M5
ENSMMUG00000008145	S100A1	M5
ENSMMUG00000008190	KLHL14	M5
ENSMMUG00000008219	SLC29A4	M5
ENSMMUG00000008319	IGKV4-1	M5
ENSMMUG00000008338	WNT9A	M5
ENSMMUG00000008341	ARHGAP24	M5
ENSMMUG00000008363	FAM53A	M5
ENSMMUG00000008441	BANK1	M5
ENSMMUG00000008476	SIAE	M5
ENSMMUG00000008540	RNF112	M5
ENSMMUG00000008610	OSBPL10	M5
ENSMMUG00000008618	CACNA1F	M5
ENSMMUG00000008687	BLNK	M5
ENSMMUG00000008757	SHF	M5
ENSMMUG00000008783	SLCO5A1	M5
ENSMMUG00000008828	BEND5	M5
ENSMMUG00000008974	FCRL5	M5
ENSMMUG00000009097	MMP11	M5
ENSMMUG00000009101	DERL3	M5
ENSMMUG00000009113	CD74	M5
ENSMMUG00000009204	SWAP70	M5
ENSMMUG00000009212	CCDC92	M5
ENSMMUG00000009287	GRIA1	M5
ENSMMUG00000009316	CXCR5	M5
ENSMMUG00000009334	DOCK6	M5
ENSMMUG00000009387	ZNF837	M5
ENSMMUG00000009392	STAP1	M5
ENSMMUG00000009400	COBLL1	M5
ENSMMUG00000009472	ARHGEF10	M5
ENSMMUG00000009477	KIF26A	M5
ENSMMUG00000009484	ZSCAN10	M5
ENSMMUG00000009499	MEST	M5
ENSMMUG00000009528	THSD1	M5
ENSMMUG00000009608	CYP2S1	M5
ENSMMUG00000009625	CCDC136	M5
ENSMMUG00000009825	ZDHHC1	M5
ENSMMUG00000009963	PLTP	M5
ENSMMUG00000010014	WSCD1	M5
ENSMMUG00000010172	TSPAN3	M5
ENSMMUG00000010308	CCNI2	M5
ENSMMUG00000010626	CD1C	M5
ENSMMUG00000010769	EYA2	M5
ENSMMUG00000011038	FZD2	M5
ENSMMUG00000011170	HDAC9	M5
ENSMMUG00000011178	CERS4	M5
ENSMMUG00000011283	C16orf74	M5
ENSMMUG00000011303	BCL11A	M5
ENSMMUG00000011401	APBA1	M5
ENSMMUG00000011475	CRIP2	M5
ENSMMUG00000011700	PRR18	M5
ENSMMUG00000011789	HHEX	M5
ENSMMUG00000011962	PTPRS	M5
ENSMMUG00000012001	TCF4	M5
ENSMMUG00000012031	COL8A2	M5
ENSMMUG00000012182	TRIM46	M5
ENSMMUG00000012218	CAMSAP2	M5
ENSMMUG00000012263	TLR9	M5
ENSMMUG00000012265	SEMA6A	M5
ENSMMUG00000012338	GPR183	M5
ENSMMUG00000012345	MORN1	M5
ENSMMUG00000012373	LTC4S	M5
ENSMMUG00000012472	PIP5K1B	M5
ENSMMUG00000012650	BCL7A	M5
ENSMMUG00000012675	CMTM8	M5
ENSMMUG00000012701	SH3RF1	M5
ENSMMUG00000012737	PLXND1	M5
ENSMMUG00000012743	BGN	M5
ENSMMUG00000012745	ZNF483	M5
ENSMMUG00000012764	ZNF175	M5
ENSMMUG00000012840	HVCN1	M5
ENSMMUG00000012898	MYADML2	M5
ENSMMUG00000012944	VEGFB	M5
ENSMMUG00000013031	BMP1	M5
ENSMMUG00000013071	UCHL1	M5
ENSMMUG00000013233	COL4A4	M5
ENSMMUG00000013263	CD300LG	M5
ENSMMUG00000013286	KIR3DL0	M5
ENSMMUG00000013325	LRRK1	M5
ENSMMUG00000013376	POU2F2	M5
ENSMMUG00000013428	FCER1A	M5
ENSMMUG00000013443	BOC	M5
ENSMMUG00000013448	CFAP44	M5
ENSMMUG00000013602	CR2	M5
ENSMMUG00000013717	DNM1	M5
ENSMMUG00000013782	LAMA4	M5
ENSMMUG00000013804	PPFIA2	M5
ENSMMUG00000013808	SH3BP4	M5
ENSMMUG00000013836	WDFY4	M5
ENSMMUG00000013960	SLC24A4	M5
ENSMMUG00000013984	ABLIM2	M5
ENSMMUG00000013990	DNPH1	M5
ENSMMUG00000014231	BTLA	M5
ENSMMUG00000014286	ZNF419	M5
ENSMMUG00000014372	BMF	M5
ENSMMUG00000014430	FOSB	M5
ENSMMUG00000014787	SLC6A16	M5
ENSMMUG00000014858	KCNMB4	M5
ENSMMUG00000015101	SHISA8	M5
ENSMMUG00000015139	SEPTIN3	M5
ENSMMUG00000015160	RAPGEFL1	M5
ENSMMUG00000015178	CDH2	M5
ENSMMUG00000015246	TBC1D9	M5
ENSMMUG00000015320	KCNQ5	M5
ENSMMUG00000015330	CCDC50	M5
ENSMMUG00000015448	PARVB	M5
ENSMMUG00000015494	MTSS1	M5
ENSMMUG00000015734	MAMU-DOA	M5
ENSMMUG00000015839	TCL1A	M5
ENSMMUG00000015852	SYNDIG1	M5
ENSMMUG00000015924	BCAR3	M5
ENSMMUG00000015976	TRIM45	M5
ENSMMUG00000016096	LMNA	M5
ENSMMUG00000016098	REM2	M5
ENSMMUG00000016139	FLT3	M5
ENSMMUG00000016218	EPHB6	M5
ENSMMUG00000016233	ARHGEF9	M5
ENSMMUG00000016318	CD72	M5
ENSMMUG00000016390	FAM81A	M5
ENSMMUG00000016454	HPD	M5
ENSMMUG00000016461	EFR3B	M5
ENSMMUG00000016469	PCSK1N	M5
ENSMMUG00000016486	SCARB1	M5
ENSMMUG00000016669	ZNF385A	M5
ENSMMUG00000016682	ALDH7A1	M5
ENSMMUG00000016803	SCRN1	M5
ENSMMUG00000016854	NTSR1	M5
ENSMMUG00000016879	ZNF768	M5
ENSMMUG00000016904	CD101	M5
ENSMMUG00000016974	DNAH1	M5
ENSMMUG00000017056	SUN1	M5
ENSMMUG00000017102	CCDC62	M5
ENSMMUG00000017105	RIPOR1	M5
ENSMMUG00000017177	SEPTIN10	M5
ENSMMUG00000017214	VAV2	M5
ENSMMUG00000017341	ZPBP2	M5
ENSMMUG00000017436	ST3GAL6	M5
ENSMMUG00000017438	DCBLD2	M5
ENSMMUG00000017467	C10H20orf194	M5
ENSMMUG00000017510	MAGI1	M5
ENSMMUG00000017551	RALGPS2	M5
ENSMMUG00000017592	MPPED2	M5
ENSMMUG00000017621	CD22	M5
ENSMMUG00000017652	OLIG2	M5
ENSMMUG00000017659	FBLN2	M5
ENSMMUG00000017760	PIMREG	M5
ENSMMUG00000017851	ZNF835	M5
ENSMMUG00000018206	MMP24	M5
ENSMMUG00000018231	ARMC2	M5
ENSMMUG00000018318	MAP3K6	M5
ENSMMUG00000018510	SCN9A	M5
ENSMMUG00000018513	IRF4	M5
ENSMMUG00000018523	ANKS6	M5
ENSMMUG00000018553	VASH1	M5
ENSMMUG00000018585	KLHDC8A	M5
ENSMMUG00000018630	SSPN	M5
ENSMMUG00000018631	C16orf96	M5
ENSMMUG00000018949	VWA5B2	M5
ENSMMUG00000019206	BLK	M5
ENSMMUG00000019345	DMD	M5
ENSMMUG00000019392	PTP4A3	M5
ENSMMUG00000019496	SMPD3	M5
ENSMMUG00000019573	BTK	M5
ENSMMUG00000019639	PAX5	M5
ENSMMUG00000019653	SLC7A8	M5
ENSMMUG00000019772	PLEKHG1	M5
ENSMMUG00000019830	FCRL2	M5
ENSMMUG00000019833	FCRL1	M5
ENSMMUG00000019836	MEF2C	M5
ENSMMUG00000019892	MYOM1	M5
ENSMMUG00000019996	ENC1	M5
ENSMMUG00000020014	SRGAP3	M5
ENSMMUG00000020040	PHACTR1	M5
ENSMMUG00000020145	TTC21A	M5
ENSMMUG00000020349	SEL1L3	M5
ENSMMUG00000020370	SOX5	M5
ENSMMUG00000020436	KCNH2	M5
ENSMMUG00000020521	GGA2	M5
ENSMMUG00000020573	ARHGEF33	M5
ENSMMUG00000020641	ZBTB20	M5
ENSMMUG00000020712	ZBTB46	M5
ENSMMUG00000020786	ARID3C	M5
ENSMMUG00000020801	MICAL3	M5
ENSMMUG00000020840	TBC1D16	M5
ENSMMUG00000020860	EVC2	M5
ENSMMUG00000020942	LGR5	M5
ENSMMUG00000020949	GRAMD4	M5
ENSMMUG00000020994	SUSD2	M5
ENSMMUG00000021041	ZFHX3	M5
ENSMMUG00000021089	SFRP4	M5
ENSMMUG00000021102	CCDC154	M5
ENSMMUG00000021144	DLL1	M5
ENSMMUG00000021152	FAM117B	M5
ENSMMUG00000021159	TUBA3D	M5
ENSMMUG00000021176	SLC16A11	M5
ENSMMUG00000021191	FAM167A	M5
ENSMMUG00000021324	ARL4D	M5
ENSMMUG00000021334	EPHB1	M5
ENSMMUG00000021398	SLC45A1	M5
ENSMMUG00000021415	BAIAP3	M5
ENSMMUG00000021520	TNFRSF17	M5
ENSMMUG00000021552	RPGRIP1	M5
ENSMMUG00000021675	ZNF71	M5
ENSMMUG00000021676	SVOPL	M5
ENSMMUG00000021696	EBF1	M5
ENSMMUG00000021701	IL12B	M5
ENSMMUG00000021797	CHN1	M5
ENSMMUG00000021830	DENND2B	M5
ENSMMUG00000021832	CYP1A2	M5
ENSMMUG00000021892	CLEC17A	M5
ENSMMUG00000021900	UPK3A	M5
ENSMMUG00000022087	PRAG1	M5
ENSMMUG00000022129	LGI4	M5
ENSMMUG00000022306	RAB25	M5
ENSMMUG00000022317	COL6A2	M5
ENSMMUG00000022363	DPYSL4	M5
ENSMMUG00000022372	CYB561A3	M5
ENSMMUG00000022429	KCNK1	M5
ENSMMUG00000022469	YBX3	M5
ENSMMUG00000022478	FGFR1	M5
ENSMMUG00000022589	PMEPA1	M5
ENSMMUG00000022626	MAMU-DMB	M5
ENSMMUG00000022633	REPIN1	M5
ENSMMUG00000022766	CDCA7L	M5
[truncated: 501 more rows]
