# Supplementary material for: Blood transcriptional correlates of BCG-induced protection against tuberculosis in rhesus macaques
Source: Cell Rep Med. 2023 Jun 29;4(7):101096. doi: 10.1016/j.xcrm.2023.101096 (PMC10394165; doi:10.1016/j.xcrm.2023.101096)
Supplement: Table S3. Results from generalized estimating equation (GEE) modeling changes in module scores over time across dose groups and cohorts, related to Figures 1E–1G [file mmc4.xlsx]

## Sheet: Table S3
Table S3. Results from generalized estimating equations (GEE) modeling changes in module scores over time across dose groups and cohorts, related to Figure 1E-G. Separate models were fit for each module and dose group, as well as an additional model combining high-dose IV BCG recipients from both the dose and route cohorts. Coefficient estimates for the model intercept and explanatory variables a…
variable	Estimate	Naive S.E.	Naive z	Robust S.E.	Robust z	pvalue	est.lo	est.up	est_wCI	moduleID	dose	cohort	same direction?
(Intercept)	7.5189	0.0637	118.057	0.0254	295.484	<0.0001	7.469	7.5688	7.5189 (7.469, 7.5688)	M1	high	dose
time	0.7685	0.058	13.2462	0.0602	12.7692	<0.0001	0.6506	0.8865	0.7685 (0.6506, 0.8865)	M1	high	dose
I(time^2)	-0.0745	0.0063	-11.8188	0.0069	-10.821	<0.0001	-0.088	-0.061	-0.0745 (-0.088, -0.061)	M1	high	dose
I(time^3)	0.0017	0.0002	11.0857	0.0002	10.096	<0.0001	0.0014	0.002	0.0017 (0.0014, 0.002)	M1	high	dose
(Intercept)	7.548	0.0591	127.765	0.0353	213.804	<0.0001	7.4788	7.6172	7.548 (7.4788, 7.6172)	M1	low	dose
time	0.3038	0.0426	7.129	0.0395	7.6904	<0.0001	0.2263	0.3812	0.3038 (0.2263, 0.3812)	M1	low	dose	yes
I(time^2)	-0.0308	0.0043	-7.2456	0.0042	-7.318	<0.0001	-0.039	-0.0226	-0.0308 (-0.039, -0.0226)	M1	low	dose	yes
I(time^3)	0.0007	0.0001	7.314	0.0001	7.1955	<0.0001	0.0005	0.0009	7e-04 (5e-04, 9e-04)	M1	low	dose	yes
(Intercept)	7.563	0.0554	136.54	0.0245	308.489	<0.0001	7.515	7.6111	7.563 (7.515, 7.6111)	M1	high	dose & route
time	0.7128	0.0471	15.1464	0.0457	15.6126	<0.0001	0.6233	0.8023	0.7128 (0.6233, 0.8023)	M1	high	dose & route	yes
I(time^2)	-0.0686	0.0049	-13.974	0.0049	-13.9153	<0.0001	-0.0783	-0.059	-0.0686 (-0.0783, -0.059)	M1	high	dose & route	yes
I(time^3)	0.0016	0.0001	13.2675	0.0001	13.2305	<0.0001	0.0013	0.0018	0.0016 (0.0013, 0.0018)	M1	high	dose & route	yes
studyRoute	-1.0302	0.0567	-18.177	0.0615	-16.7453	<0.0001	-1.1508	-0.9096	-1.0302 (-1.1508, -0.9096)	M1	high	dose & route
(Intercept)	8.3098	0.0836	99.4267	0.0781	106.441	<0.0001	8.1567	8.4628	8.3098 (8.1567, 8.4628)	M2	high	dose
time	0.4465	0.0573	7.7963	0.046	9.7117	<0.0001	0.3564	0.5366	0.4465 (0.3564, 0.5366)	M2	high	dose
I(time^2)	-0.0478	0.0058	-8.2102	0.0049	-9.7594	<0.0001	-0.0574	-0.0382	-0.0478 (-0.0574, -0.0382)	M2	high	dose
I(time^3)	0.0011	0.0001	8.1843	0.0001	9.448	<0.0001	0.0009	0.0014	0.0011 (9e-04, 0.0014)	M2	high	dose
(Intercept)	8.3386	0.0889	93.7687	0.0852	97.904	<0.0001	8.1717	8.5056	8.3386 (8.1717, 8.5056)	M2	low	dose
time	0.0906	0.0541	1.6744	0.0536	1.6902	0.091	-0.0145	0.1957	0.0906 (-0.0145, 0.1957)	M2	low	dose	yes
I(time^2)	-0.0115	0.0055	-2.1038	0.0054	-2.1365	0.0326	-0.0221	-0.001	-0.0115 (-0.0221, -0.001)	M2	low	dose	yes
I(time^3)	0.0003	0.0001	2.2457	0.0001	2.2918	0.0219	0	0.0005	3e-04 (0, 5e-04)	M2	low	dose	yes
(Intercept)	8.2817	0.0732	113.092	0.0719	115.213	<0.0001	8.1408	8.4226	8.2817 (8.1408, 8.4226)	M2	high	dose & route
time	0.4063	0.0484	8.4031	0.0409	9.9228	<0.0001	0.326	0.4866	0.4063 (0.326, 0.4866)	M2	high	dose & route	yes
I(time^2)	-0.0426	0.005	-8.4895	0.0043	-9.8735	<0.0001	-0.051	-0.0341	-0.0426 (-0.051, -0.0341)	M2	high	dose & route	yes
I(time^3)	0.001	0.0001	8.287	0.0001	9.5964	<0.0001	0.0008	0.0012	0.001 (8e-04, 0.0012)	M2	high	dose & route	yes
studyRoute	-1.2787	0.1009	-12.6699	0.0849	-15.061	<0.0001	-1.4451	-1.1123	-1.2787 (-1.4451, -1.1123)	M2	high	dose & route
(Intercept)	5.8219	0.0734	79.2937	0.0383	152.123	<0.0001	5.7469	5.8969	5.8219 (5.7469, 5.8969)	M3	high	dose
time	-0.0471	0.0639	-0.7383	0.0452	-1.044	0.2965	-0.1357	0.0414	-0.0471 (-0.1357, 0.0414)	M3	high	dose
I(time^2)	0.0118	0.0069	1.7078	0.0051	2.3056	0.0211	0.0018	0.0218	0.0118 (0.0018, 0.0218)	M3	high	dose
I(time^3)	-0.0003	0.0002	-2.0587	0.0001	-2.7282	0.0064	-0.0006	-0.0001	-3e-04 (-6e-04, -1e-04)	M3	high	dose
(Intercept)	5.8354	0.0377	154.626	0.0279	209.527	<0.0001	5.7808	5.89	5.8354 (5.7808, 5.89)	M3	low	dose
time	-0.0589	0.03	-1.9626	0.0203	-2.8943	0.0038	-0.0987	-0.019	-0.0589 (-0.0987, -0.019)	M3	low	dose	yes
I(time^2)	0.0073	0.003	2.3877	0.002	3.7151	0.0002	0.0034	0.0111	0.0073 (0.0034, 0.0111)	M3	low	dose	yes
I(time^3)	-0.0002	0.0001	-2.5636	0	-4.1319	<0.0001	-0.0003	-0.0001	-2e-04 (-3e-04, -1e-04)	M3	low	dose	yes
(Intercept)	5.8184	0.0628	92.5908	0.0387	150.284	<0.0001	5.7425	5.8943	5.8184 (5.7425, 5.8943)	M3	high	dose & route
time	0.0088	0.05	0.175	0.0344	0.2542	0.7994	-0.0587	0.0763	0.0088 (-0.0587, 0.0763)	M3	high	dose & route	no
I(time^2)	0.005	0.0052	0.9617	0.0037	1.3383	0.1808	-0.0023	0.0123	0.005 (-0.0023, 0.0123)	M3	high	dose & route	yes
I(time^3)	-0.0002	0.0001	-1.3993	0.0001	-1.9142	0.0556	-0.0004	0	-2e-04 (-4e-04, 0)	M3	high	dose & route	yes
studyRoute	-0.4529	0.0717	-6.3184	0.0595	-7.6134	<0.0001	-0.5695	-0.3363	-0.4529 (-0.5695, -0.3363)	M3	high	dose & route
(Intercept)	6.699	0.0612	109.536	0.0249	269.163	<0.0001	6.6502	6.7478	6.699 (6.6502, 6.7478)	M4	high	dose
time	-0.2902	0.0556	-5.22	0.0178	-16.3188	<0.0001	-0.3251	-0.2553	-0.2902 (-0.3251, -0.2553)	M4	high	dose
I(time^2)	0.0356	0.0056	6.3117	0.0026	13.5179	<0.0001	0.0305	0.0408	0.0356 (0.0305, 0.0408)	M4	high	dose
I(time^3)	-0.0009	0.0001	-6.5623	0.0001	-11.8624	<0.0001	-0.001	-0.0007	-9e-04 (-0.001, -7e-04)	M4	high	dose
(Intercept)	6.6038	0.0467	141.381	0.0475	138.897	<0.0001	6.5106	6.697	6.6038 (6.5106, 6.697)	M4	low	dose
time	-0.0636	0.0327	-1.945	0.0305	-2.0841	0.0372	-0.1233	-0.0038	-0.0636 (-0.1233, -0.0038)	M4	low	dose	yes
I(time^2)	0.01	0.0033	3.0321	0.003	3.3321	0.0009	0.0041	0.0159	0.01 (0.0041, 0.0159)	M4	low	dose	yes
I(time^3)	-0.0003	0.0001	-3.3994	0.0001	-3.8556	0.0001	-0.0004	-0.0001	-3e-04 (-4e-04, -1e-04)	M4	low	dose	yes
(Intercept)	6.6667	0.0537	124.253	0.0309	215.79	<0.0001	6.6062	6.7273	6.6667 (6.6062, 6.7273)	M4	high	dose & route
time	-0.2245	0.0445	-5.0441	0.0252	-8.9093	<0.0001	-0.2739	-0.1751	-0.2245 (-0.2739, -0.1751)	M4	high	dose & route	yes
I(time^2)	0.0286	0.0047	6.1289	0.0029	9.9492	<0.0001	0.023	0.0342	0.0286 (0.023, 0.0342)	M4	high	dose & route	yes
I(time^3)	-0.0007	0.0001	-6.3022	0.0001	-9.8167	<0.0001	-0.0009	-0.0006	-7e-04 (-9e-04, -6e-04)	M4	high	dose & route	yes
studyRoute	-0.7165	0.0531	-13.4813	0.0543	-13.1898	<0.0001	-0.823	-0.61	-0.7165 (-0.823, -0.61)	M4	high	dose & route
(Intercept)	6.3446	0.0509	124.556	0.0329	192.822	<0.0001	6.2801	6.4091	6.3446 (6.2801, 6.4091)	M5	high	dose
time	-0.1868	0.0305	-6.1309	0.0184	-10.1733	<0.0001	-0.2228	-0.1508	-0.1868 (-0.2228, -0.1508)	M5	high	dose
I(time^2)	0.0145	0.0031	4.6934	0.0019	7.7178	<0.0001	0.0108	0.0182	0.0145 (0.0108, 0.0182)	M5	high	dose
I(time^3)	-0.0003	0.0001	-4.1904	0	-6.8832	<0.0001	-0.0004	-0.0002	-3e-04 (-4e-04, -2e-04)	M5	high	dose
(Intercept)	6.3195	0.0362	174.388	0.0316	200.104	<0.0001	6.2576	6.3814	6.3195 (6.2576, 6.3814)	M5	low	dose
time	-0.0728	0.0143	-5.0824	0.013	-5.6149	<0.0001	-0.0982	-0.0474	-0.0728 (-0.0982, -0.0474)	M5	low	dose	yes
I(time^2)	0.0064	0.0015	4.4065	0.0014	4.6042	<0.0001	0.0037	0.0091	0.0064 (0.0037, 0.0091)	M5	low	dose	yes
I(time^3)	-0.0001	0	-4.1861	0	-4.2974	<0.0001	-0.0002	-0.0001	-1e-04 (-2e-04, -1e-04)	M5	low	dose	yes
(Intercept)	6.3212	0.047	134.375	0.0367	172.416	<0.0001	6.2494	6.3931	6.3212 (6.2494, 6.3931)	M5	high	dose & route
time	-0.1622	0.0234	-6.9192	0.0169	-9.5743	<0.0001	-0.1954	-0.129	-0.1622 (-0.1954, -0.129)	M5	high	dose & route	yes
I(time^2)	0.0122	0.0024	5.1192	0.0017	7.2482	<0.0001	0.0089	0.0155	0.0122 (0.0089, 0.0155)	M5	high	dose & route	yes
I(time^3)	-0.0003	0.0001	-4.4997	0	-6.4856	<0.0001	-0.0003	-0.0002	-3e-04 (-3e-04, -2e-04)	M5	high	dose & route	yes
studyRoute	-0.4345	0.0758	-5.7306	0.0719	-6.0464	<0.0001	-0.5753	-0.2936	-0.4345 (-0.5753, -0.2936)	M5	high	dose & route
(Intercept)	7.4507	0.0943	78.9728	0.0818	91.1377	<0.0001	7.2905	7.6109	7.4507 (7.2905, 7.6109)	M6	high	dose
time	-0.2699	0.0539	-5.0075	0.0499	-5.4054	<0.0001	-0.3678	-0.1721	-0.2699 (-0.3678, -0.1721)	M6	high	dose
I(time^2)	0.0213	0.0055	3.8933	0.005	4.2554	<0.0001	0.0115	0.0311	0.0213 (0.0115, 0.0311)	M6	high	dose
I(time^3)	-0.0005	0.0001	-3.485	0.0001	-3.8708	0.0001	-0.0007	-0.0002	-5e-04 (-7e-04, -2e-04)	M6	high	dose
(Intercept)	7.4562	0.091	81.893	0.0821	90.8575	<0.0001	7.2954	7.6171	7.4562 (7.2954, 7.6171)	M6	low	dose
time	-0.1249	0.0519	-2.4058	0.0433	-2.8841	0.0039	-0.2098	-0.04	-0.1249 (-0.2098, -0.04)	M6	low	dose	yes
I(time^2)	0.0097	0.0053	1.8433	0.0044	2.2	0.0278	0.0011	0.0183	0.0097 (0.0011, 0.0183)	M6	low	dose	yes
I(time^3)	-0.0002	0.0001	-1.6144	0.0001	-1.9228	0.0545	-0.0004	0	-2e-04 (-4e-04, 0)	M6	low	dose	yes
(Intercept)	7.4745	0.0786	95.041	0.0756	98.8668	<0.0001	7.3264	7.6227	7.4745 (7.3264, 7.6227)	M6	high	dose & route
time	-0.3145	0.0431	-7.3044	0.043	-7.3128	<0.0001	-0.3988	-0.2302	-0.3145 (-0.3988, -0.2302)	M6	high	dose & route	yes
I(time^2)	0.0261	0.0042	6.2042	0.0043	6.0776	<0.0001	0.0177	0.0346	0.0261 (0.0177, 0.0346)	M6	high	dose & route	yes
I(time^3)	-0.0006	0.0001	-5.8005	0.0001	-5.6749	<0.0001	-0.0008	-0.0004	-6e-04 (-8e-04, -4e-04)	M6	high	dose & route	yes
studyRoute	-1.1613	0.1256	-9.2431	0.0889	-13.0623	<0.0001	-1.3355	-0.987	-1.1613 (-1.3355, -0.987)	M6	high	dose & route
(Intercept)	6.5501	0.061	107.453	0.0503	130.12	<0.0001	6.4514	6.6487	6.5501 (6.4514, 6.6487)	M7	high	dose
time	-0.2312	0.035	-6.6107	0.0321	-7.2029	<0.0001	-0.2941	-0.1683	-0.2312 (-0.2941, -0.1683)	M7	high	dose
I(time^2)	0.0198	0.0036	5.5708	0.0031	6.391	<0.0001	0.0137	0.0259	0.0198 (0.0137, 0.0259)	M7	high	dose
I(time^3)	-0.0004	0.0001	-5.0929	0.0001	-6.0234	<0.0001	-0.0006	-0.0003	-4e-04 (-6e-04, -3e-04)	M7	high	dose
(Intercept)	6.5112	0.0466	139.655	0.0459	141.898	<0.0001	6.4213	6.6011	6.5112 (6.4213, 6.6011)	M7	low	dose
time	-0.0456	0.0252	-1.8114	0.0278	-1.6385	0.1013	-0.1001	0.0089	-0.0456 (-0.1001, 0.0089)	M7	low	dose	yes
I(time^2)	0.0045	0.0026	1.7605	0.0026	1.7077	0.0877	-0.0007	0.0096	0.0045 (-7e-04, 0.0096)	M7	low	dose	yes
I(time^3)	-0.0001	0.0001	-1.7281	0.0001	-1.7332	0.0831	-0.0002	0	-1e-04 (-2e-04, 0)	M7	low	dose	yes
(Intercept)	6.5078	0.054	120.564	0.0502	129.635	<0.0001	6.4094	6.6062	6.5078 (6.4094, 6.6062)	M7	high	dose & route
time	-0.1874	0.0269	-6.9582	0.0275	-6.8233	<0.0001	-0.2412	-0.1336	-0.1874 (-0.2412, -0.1336)	M7	high	dose & route	yes
I(time^2)	0.0156	0.0027	5.7178	0.0026	5.9294	<0.0001	0.0105	0.0208	0.0156 (0.0105, 0.0208)	M7	high	dose & route	yes
I(time^3)	-0.0003	0.0001	-5.1532	0.0001	-5.5274	<0.0001	-0.0005	-0.0002	-3e-04 (-5e-04, -2e-04)	M7	high	dose & route	yes
studyRoute	-0.5913	0.087	-6.7992	0.0658	-8.982	<0.0001	-0.7203	-0.4622	-0.5913 (-0.7203, -0.4622)	M7	high	dose & route
